# Supplementary material for: Multiple sources of aerobic methane production in aquatic ecosystems include bacterial photosynthesis
Source: Nat Commun. 2022 Oct 29;13:6454. doi: 10.1038/s41467-022-34105-y (PMC9617973; doi:10.1038/s41467-022-34105-y)
Supplement: Supplementary file 4 — Source Data [file 41467_2022_34105_MOESM4_ESM.xlsx]

## Sheet: Figure 1
Year	Experiment	Treatment	Rate_nMofCH4perhour(slope)	SE_nMofCH4perhour
2016	L1	Control	21.822	5.567
2016	L2	Control	12.673	6.493
2016	L2	High_light	26.917	7.339
2017	L3	BES	7.514	2.979
2017	L3	Control	2.906	1.139
2017	L3	Dark	1.597	0.565
2017	L4	BES	-1.777	0.583
2017	L4	Control	Not significant	Not significant
2017	L4	Dark	-1.854	0.596
2017	L5	BES	Not significant	0
2017	L5	Control	0.0861	0.0348
2017	L5	Dark	3.824	0.203
2017	L6	BES	Not significant	Not significant
2017	L6	Control	Not significant	Not significant
2018	L7	BES	Not significant	Not significant
2018	L7	Control	-1.13	0.181
2018	L7	Dark	Not significant	Not significant
2018	L7	High_light	Not significant	Not significant
2017	LC1	BES	0.098	0.0081
2017	LC1	Control	-0.124	0.0497
2017	LC1	Dark	Not significant	Not significant
2016	UC1	Control	2.756	0.399
2017	UC2	BES	0.095	0.057
2017	UC2	Control	Not significant	Not significant
2017	UC2	Dark	Not significant	Not significant
2017	UC3	BES	1.205	0.006
2017	UC3	Control	1.861	0.659
2017	UC3	Dark	Not significant	Not significant
2018	UC4	BES	2.514	0.166
2018	UC4	Control	Not significant	Not significant
2018	UC4	High_light	3.1944	0.254
2016	LG1	Control	5.083	1.427
2016	LG2	Control	Not significant	Not significant
2016	LG3	Control	2.689	0.683
2017	LG4	BES	0.764	0.227
2017	LG4	Control	0.986	0.247
2017	LG4	Dark	Not significant	Not significant
2017	LG5	BES	-3.911	0.136
2017	LG5	Control	Not significant	Not significant
2017	LG5	Dark	-3.725	0.153
2018	LG6	BES	Not significant	Not significant
2018	LG6	Control	Not significant	Not significant
2018	LG6	Dark	-0.875	0.315
2018	LG6	High_light	Not significant	Not significant
2017	UG1	Control	Not significant	Not significant
2017	UG1	BES	Not significant	Not significant

## Sheet: Figure 2
Sample	Type	Gene	Percent of recA (%)
L7-Control	Metatranscriptome	pmoA	2.591
L7-Control	Metatranscriptome	mcrA	0.135
L7-Control	Metatranscriptome	phnJ	0.595
L7-Control	Metatranscriptome	phnD	0.255
L7-Control	Metatranscriptome	pepM	0
L7-Control	Metatranscriptome	ppd	0
LG5-Control	Metatranscriptome	pmoA	7.99
LG5-Control	Metatranscriptome	mcrA	0.088
LG5-Control	Metatranscriptome	phnJ	0.916
LG5-Control	Metatranscriptome	phnD	0.208
LG5-Control	Metatranscriptome	pepM	0.041
LG5-Control	Metatranscriptome	ppd	0.553
LG6-Control	Metatranscriptome	pmoA	0.069
LG6-Control	Metatranscriptome	mcrA	0
LG6-Control	Metatranscriptome	phnJ	0.293
LG6-Control	Metatranscriptome	phnD	0.117
LG6-Control	Metatranscriptome	pepM	0.2
LG6-Control	Metatranscriptome	ppd	0.303
UC4-Control	Metatranscriptome	pmoA	0
UC4-Control	Metatranscriptome	mcrA	0.116
UC4-Control	Metatranscriptome	phnJ	1.397
UC4-Control	Metatranscriptome	phnD	0.515
UC4-Control	Metatranscriptome	pepM	0.072
UC4-Control	Metatranscriptome	ppd	0.597
UC4-BES	Metatranscriptome	pmoA	0.14
UC4-BES	Metatranscriptome	mcrA	0
UC4-BES	Metatranscriptome	phnJ	0.778
UC4-BES	Metatranscriptome	phnD	0.837
UC4-BES	Metatranscriptome	pepM	0
UC4-BES	Metatranscriptome	ppd	1.236
UC4-High_light	Metatranscriptome	pmoA	0
UC4-High_light	Metatranscriptome	mcrA	0
UC4-High_light	Metatranscriptome	phnJ	1.371
UC4-High_light	Metatranscriptome	phnD	0.914
UC4-High_light	Metatranscriptome	pepM	0
UC4-High_light	Metatranscriptome	ppd	0.337
L6-Control-t0	Metagenome	pmoA	0.029
L6-Control-t0	Metagenome	mcrA	0
L6-Control-t0	Metagenome	phnJ	2.019
L6-Control-t0	Metagenome	phnD	0.268
L6-Control-t0	Metagenome	pepM	0
L6-Control-t0	Metagenome	ppd	0.556
L6-BES-tf	Metagenome	pmoA	0
L6-BES-tf	Metagenome	mcrA	0
L6-BES-tf	Metagenome	phnJ	1.616
L6-BES-tf	Metagenome	phnD	0.231
L6-BES-tf	Metagenome	pepM	0
L6-BES-tf	Metagenome	ppd	0.435
L6-Control-tf	Metagenome	pmoA	0
L6-Control-tf	Metagenome	mcrA	0.011
L6-Control-tf	Metagenome	phnJ	1.411
L6-Control-tf	Metagenome	phnD	0.239
L6-Control-tf	Metagenome	pepM	0
L6-Control-tf	Metagenome	ppd	0.435
LG2-Control-t0	Metagenome	pmoA	0
LG2-Control-t0	Metagenome	mcrA	0
LG2-Control-t0	Metagenome	phnJ	3.131
LG2-Control-t0	Metagenome	phnD	0.701
LG2-Control-t0	Metagenome	pepM	0
LG2-Control-t0	Metagenome	ppd	0.517
LG2-Control-tf	Metagenome	pmoA	0
LG2-Control-tf	Metagenome	mcrA	0
LG2-Control-tf	Metagenome	phnJ	3.119
LG2-Control-tf	Metagenome	phnD	1.104
LG2-Control-tf	Metagenome	pepM	0
LG2-Control-tf	Metagenome	ppd	0.611

## Sheet: Figure 3abc
Experiment	Treatment	Time_hours	d13CH4_permil
L7	BES	0	-51.89
L7	BES	0	-51.87
L7	BES	24	-51.83
L7	BES	24	-51.83
L7	BES	48	-51.96
L7	BES	48	-51.81
L7	BES	96	-51.65
L7	BES	96	-51.57
L7	Control	0	-51.89
L7	Control	0	-51.87
L7	Control	24	-51.74
L7	Control	24	-51.73
L7	Control	48	-51.64
L7	Control	48	-51.69
L7	Control	96	-51.46
L7	Control	96	-51.56
L7	High_light	0	-51.89
L7	High_light	0	-51.87
L7	High_light	24	-51.56
L7	High_light	24	-51.75
L7	High_light	48	-51.56
L7	High_light	48	-51.71
L7	High_light	96	-51.57
L7	High_light	96	-51.59
LG6	BES	0	-43.14
LG6	BES	0	-43.15
LG6	BES	24	-43.25
LG6	BES	24	-43.12
LG6	BES	48	-43.34
LG6	BES	48	-43.34
LG6	BES	96	-43.5
LG6	BES	96	-43.42
LG6	Control	0	-43.14
LG6	Control	0	-43.15
LG6	Control	24	-43.3
LG6	Control	24	-43.24
LG6	Control	48	-43.21
LG6	Control	48	-43.18
LG6	Control	96	-43.51
LG6	Control	96	-43.49
LG6	High_light	0	-43.14
LG6	High_light	0	-43.15
LG6	High_light	24	-43.19
LG6	High_light	24	-43.17
LG6	High_light	48	-43.39
LG6	High_light	48	-43.43
LG6	High_light	96	-43.49
LG6	High_light	96	-43.58
UC4	BES	0	-51.03
UC4	BES	0	-50.7
UC4	BES	24	-54.7
UC4	BES	24	-54.49
UC4	BES	48	-54.65
UC4	BES	48	-54.57
UC4	BES	96	-54.37
UC4	BES	96	-54.3
UC4	Control	0	-51.03
UC4	Control	0	-50.7
UC4	Control	24	-50.98
UC4	Control	24	-50.78
UC4	Control	48	-51.13
UC4	Control	48	-50.77
UC4	Control	96	-50.6
UC4	Control	96	-50.64
UC4	High_light	0	-51.03
UC4	High_light	0	-50.7
UC4	High_light	24	-54.92
UC4	High_light	24	-55.02
UC4	High_light	48	-54.89
UC4	High_light	48	-54.97
UC4	High_light	96	-54.69
UC4	High_light	96	-54.69

## Sheet: Figure 3d
Experiment	Treatment	Time_hours	CH4_nM
UC4	BES	0	35.6
UC4	BES	0	33
UC4	BES	0	44.7
UC4	BES	24	99.6
UC4	BES	24	99.6
UC4	BES	24	94.8
UC4	BES	48	97.8
UC4	BES	48	94.2
UC4	BES	48	94.6
UC4	BES	72	90.2
UC4	BES	72	88.9
UC4	BES	72	83.7
UC4	BES	96	82.2
UC4	BES	96	79.9
UC4	BES	96	75.7
UC4	Control	0	35.6
UC4	Control	0	33
UC4	Control	0	44.7
UC4	Control	24	36.5
UC4	Control	24	34.8
UC4	Control	24	46.4
UC4	Control	48	33.7
UC4	Control	48	33.1
UC4	Control	48	43.4
UC4	Control	72	32
UC4	Control	72	30.5
UC4	Control	72	39.7
UC4	Control	96	29.1
UC4	Control	96	27.3
UC4	Control	96	36.5
UC4	High_light	0	35.6
UC4	High_light	0	33
UC4	High_light	0	44.7
UC4	High_light	24	118
UC4	High_light	24	121
UC4	High_light	24	105.3
UC4	High_light	48	110.1
UC4	High_light	48	117.4
UC4	High_light	48	106.7
UC4	High_light	72	101.3
UC4	High_light	72	106
UC4	High_light	72	99.1
UC4	High_light	96	93.7
UC4	High_light	96	96.7
UC4	High_light	96	90.2

## Sheet: Figure 4
Experiment	Treatment	Gene	Percent change (%)
UC4	BES	recA	22.9548
UC4	BES	mcrA	-100
UC4	BES	phnD	100
UC4	BES	phnJ	-31.5789
UC4	BES	pepM	-100
UC4	BES	ppd	154.545
UC4	BES	DPOR	518.596
UC4	BES	COR	727.652
UC4	High_light	recA	-51.7094
UC4	High_light	mcrA	-100
UC4	High_light	phnD	-14.2857
UC4	High_light	phnJ	-52.6316
UC4	High_light	pepM	-100
UC4	High_light	ppd	-72.7273
UC4	High_light	DPOR	74.7368
UC4	High_light	COR	115.53

## Sheet: Figure 5ab
Experiment	Treatment	Type	Gene	Percent of recA (%)
LG5	Control	Metatranscriptome	DPOR	4.38256
LG6	Control	Metatranscriptome	DPOR	0.692584
L7	Control	Metatranscriptome	DPOR	3.59474
UC4	Control	Metatranscriptome	DPOR	5.43727
UC4	BES	Metatranscriptome	DPOR	27.3554
UC4	High_light	Metatranscriptome	DPOR	19.6745
LG2	Control-t0	Metagenome	DPOR	14.4128
LG2	Control-tf	Metagenome	DPOR	16.8099
L6	Control-t0	Metagenome	DPOR	8.54108
L6	Control-tf	Metagenome	DPOR	8.18546
L6	BES-tf	Metagenome	DPOR	9.30115
LG5	Control	Metatranscriptome	COR	3.08722
LG6	Control	Metatranscriptome	COR	0.502314
L7	Control	Metatranscriptome	COR	1.21295
UC4	Control	Metatranscriptome	COR	5.03663
UC4	BES	Metatranscriptome	COR	33.9033
UC4	High_light	Metatranscriptome	COR	22.4795
LG2	Control-t0	Metagenome	COR	19.0433
LG2	Control-tf	Metagenome	COR	20.7975
L6	Control-t0	Metagenome	COR	10.484
L6	Control-tf	Metagenome	COR	10.4092
L6	BES-tf	Metagenome	COR	11.3304

## Sheet: Figure 5c
MAG5_gene_number	Annotation	UC4_HL_coverage	UC4_BES_coverage	UC4_Control_coverage	L7_Control_coverage	LG6_Control_coverage
c_000000000001	Ga0136641_10000521 hypothetical protein [Ga0136641_1000052] strand(+)	0	90.0966	41.5459	0	0
c_000000000002	Ga0136641_100005210 acyl-CoA thioester hydrolase [Ga0136641_1000052] strand(-)	0	0	0	0	0
c_000000000003	Ga0136641_100005211 hypothetical protein [Ga0136641_1000052] strand(-)	69.4764	23.8825	23.4994	0	0
c_000000000004	Ga0136641_100005212 electron-transferring-flavoprotein dehydrogenase [Ga0136641_1000052] strand(+)	0	21.5954	22.0513	0	0
c_000000000005	Ga0136641_100005213 glycine cleavage system H protein [Ga0136641_1000052] strand(+)	0	0	63.4921	0	0
c_000000000006	Ga0136641_100005214 DNA-binding transcriptional regulator, MocR family, contains an aminotransferase domain [Ga0136641_1000052] strand(-)	25.1667	25.1667	57.75	0	0
c_000000000007	Ga0136641_100005215 endonuclease-3 [Ga0136641_1000052] strand(+)	33.3333	0	32.5926	0	0
c_000000000008	Ga0136641_100005216 iron complex transport system ATP-binding protein [Ga0136641_1000052] strand(-)	0	0	0	0	0
c_000000000009	Ga0136641_100005217 iron complex transport system permease protein [Ga0136641_1000052] strand(-)	0	0	15.6863	0	0
c_000000000010	Ga0136641_100005218 iron complex transport system substrate-binding protein [Ga0136641_1000052] strand(-)	25.1096	17.6535	32.0175	0	0
c_000000000011	Ga0136641_100005219 Protein of unknown function (DUF904) [Ga0136641_1000052] strand(+)	0	79.2793	0	0	0
c_000000000012	Ga0136641_10000522 glutamyl-Q tRNA(Asp) synthetase [Ga0136641_1000052] strand(+)	0	0	17.3333	0	0
c_000000000013	Ga0136641_100005220 cell division protein ZapA [Ga0136641_1000052] strand(+)	0	79	78	0	0
c_000000000014	Ga0136641_100005221 tRNA(Arg) A34 adenosine deaminase TadA [Ga0136641_1000052] strand(-)	0	0	0	0	0
c_000000000015	Ga0136641_100005222 Uncharacterized membrane protein YfcA [Ga0136641_1000052] strand(+)	23.4069	29.0441	17.2794	0	0
c_000000000016	Ga0136641_100005223 hypothetical protein [Ga0136641_1000052] strand(-)	0	0	75	0	0
c_000000000017	Ga0136641_100005224 tRNA dimethylallyltransferase [Ga0136641_1000052] strand(-)	0	14.1784	28.2629	0	0
c_000000000018	Ga0136641_100005225 DNA mismatch repair protein MutL [Ga0136641_1000052] strand(-)	10.6177	20.6228	19.1935	0	0
c_000000000019	Ga0136641_100005226 membrane-associated protein [Ga0136641_1000052] strand(+)	31.8182	22.8788	0	0	0
c_000000000020	Ga0136641_100005227 salicylate 5-hydroxylase large subunit [Ga0136641_1000052] strand(+)	0	43.7822	30.4636	0	0
c_000000000021	Ga0136641_100005228 salicylate 5-hydroxylase small subunit [Ga0136641_1000052] strand(+)	0	0	0	0	0
c_000000000022	Ga0136641_100005229 N-acetylmuramoyl-L-alanine amidase [Ga0136641_1000052] strand(-)	0	31.514	0	0	0
c_000000000023	Ga0136641_10000523 tRNA (guanine-N7-)-methyltransferase [Ga0136641_1000052] strand(+)	0	40.6504	84.5528	0	0
c_000000000024	Ga0136641_100005230 tRNA threonylcarbamoyladenosine biosynthesis protein TsaE [Ga0136641_1000052] strand(-)	0	38.8158	55.2632	0	0
c_000000000025	Ga0136641_100005231 epoxyqueuosine reductase [Ga0136641_1000052] strand(+)	0	25.0614	61.5889	0	0
c_000000000026	Ga0136641_100005232 Pseudouridylate synthase, 23S rRNA- or tRNA-specific [Ga0136641_1000052] strand(+)	0	0	0	0	0
c_000000000027	Ga0136641_100005233 acetyl-CoA C-acetyltransferase [Ga0136641_1000052] strand(+)	38.6633	48.9848	28.511	0	0
c_000000000028	Ga0136641_100005234 Flavin-dependent oxidoreductase, luciferase family (includes alkanesulfonate monooxygenase SsuD and methylene tetrahydromethanopterin reductase) [Ga0136641_1000052] strand(-)	0	45.9738	60.4869	0	0
c_000000000029	Ga0136641_100005235 sulfate-transporting ATPase [Ga0136641_1000052] strand(-)	24.6691	46.4501	53.1889	0	0
c_000000000030	Ga0136641_100005236 ATP-dependent RNA helicase RhlE [Ga0136641_1000052] strand(+)	15.878	59.0957	59.4111	0	0
c_000000000031	Ga0136641_100005237 Lactate dehydrogenase [Ga0136641_1000052] strand(-)	0	48.4753	48.5804	0	0
c_000000000032	Ga0136641_100005238 lactoylglutathione lyase [Ga0136641_1000052] strand(+)	39.0181	0	0	0	0
c_000000000033	Ga0136641_100005239 pyridoxamine 5'-phosphate oxidase [Ga0136641_1000052] strand(+)	0	23.8095	36.3492	0	0
c_000000000034	Ga0136641_10000524 alanyl-tRNA synthetase [Ga0136641_1000052] strand(-)	11.5048	35.2762	46.5905	0	0
c_000000000035	Ga0136641_100005240 peptide-methionine (S)-S-oxide reductase [Ga0136641_1000052] strand(-)	0	85.5556	95.7407	0	0
c_000000000036	Ga0136641_100005241 protein of unknown function (Gcw_chp) [Ga0136641_1000052] strand(-)	0	57.1885	99.574	0	0
c_000000000037	Ga0136641_100005242 Multidrug efflux pump subunit AcrA (membrane-fusion protein) [Ga0136641_1000052] strand(+)	0	15.9722	13.8889	0	0
c_000000000038	Ga0136641_100005243 hydrophobic/amphiphilic exporter-1, HAE1 family [Ga0136641_1000052] strand(+)	0	0	16.263	0	0
c_000000000039	Ga0136641_10000525 hypothetical protein [Ga0136641_1000052] strand(+)	0	0	0	0	0
c_000000000040	Ga0136641_10000526 hypothetical protein [Ga0136641_1000052] strand(+)	0	40.4762	0	0	0
c_000000000041	Ga0136641_10000527 Transposase/Transposase [Ga0136641_1000052] strand(-)	0	35.3509	11.7544	0	0
c_000000000042	Ga0136641_10000528 3-oxoacid CoA-transferase subunit B [Ga0136641_1000052] strand(-)	0	62.4611	73.676	0	0
c_000000000043	Ga0136641_10000529 3-oxoacid CoA-transferase subunit A [Ga0136641_1000052] strand(-)	0	56.4327	0	0	0
c_000000000044	Ga0136641_10000771 ATP-dependent Lon protease [Ga0136641_1000077] strand(-)	20.9722	18.6111	91.1111	0	0
c_000000000045	Ga0136641_100007710 Protoporphyrinogen oxidase [Ga0136641_1000077] strand(+)	23.2487	0	26.174	0	0
c_000000000046	Ga0136641_100007711 putative hydrolase of the HAD superfamily [Ga0136641_1000077] strand(-)	0	43.3333	21.5278	0	0
c_000000000047	Ga0136641_100007712 ferrochelatase [Ga0136641_1000077] strand(+)	13.7148	17.1662	13.7148	0	0
c_000000000048	Ga0136641_100007713 2-Methylisocitrate lyase, PEP mutase family [Ga0136641_1000077] strand(-)	46.8499	0	16.3803	0	0
c_000000000049	Ga0136641_100007714 fumarate reductase flavoprotein subunit [Ga0136641_1000077] strand(-)	55.3046	0	70.4312	0	0
c_000000000050	Ga0136641_100007715 Nicotinamidase-related amidase [Ga0136641_1000077] strand(-)	0	0	25.2931	0	0
c_000000000051	Ga0136641_100007716 N-methylhydantoinase A [Ga0136641_1000077] strand(-)	22.8271	48.3763	44.7469	0	0
c_000000000052	Ga0136641_100007717 N-methylhydantoinase B [Ga0136641_1000077] strand(-)	22.7848	0	31.4647	0	0
c_000000000053	Ga0136641_100007718 3-isopropylmalate/(R)-2-methylmalate dehydratase small subunit [Ga0136641_1000077] strand(-)	28.5985	0	54.3561	0	0
c_000000000054	Ga0136641_100007719 3-isopropylmalate/(R)-2-methylmalate dehydratase large subunit [Ga0136641_1000077] strand(-)	15.7658	0	11.3363	0	0
c_000000000055	Ga0136641_10000772 ATP-dependent Clp protease ATP-binding subunit ClpX [Ga0136641_1000077] strand(-)	22.7738	69.4247	83.0575	0	0
c_000000000056	Ga0136641_100007720 Tripartite-type tricarboxylate transporter, receptor component TctC [Ga0136641_1000077] strand(-)	27.809	45.3184	72.191	0	0
c_000000000057	Ga0136641_100007721 branched-chain amino acid transport system ATP-binding protein [Ga0136641_1000077] strand(-)	0	0	0	0	0
c_000000000058	Ga0136641_100007722 branched-chain amino acid transport system ATP-binding protein [Ga0136641_1000077] strand(-)	0	0	0	0	0
c_000000000059	Ga0136641_100007723 branched-chain amino acid transport system permease protein [Ga0136641_1000077] strand(-)	0	27.5162	0	0	0
c_000000000060	Ga0136641_100007724 branched-chain amino acid transport system permease protein [Ga0136641_1000077] strand(-)	0	30.9091	18.1818	0	0
c_000000000061	Ga0136641_100007725 branched-chain amino acid transport system substrate-binding protein [Ga0136641_1000077] strand(-)	17.4564	41.064	84.6218	0	0
c_000000000062	Ga0136641_100007726 cytochrome b561 [Ga0136641_1000077] strand(-)	0	0	0	0	0
c_000000000063	Ga0136641_100007727 DNA-binding beta-propeller fold protein YncE/DNA-binding beta-propeller fold protein YncE [Ga0136641_1000077] strand(-)	0	62.5657	0	0	0
c_000000000064	Ga0136641_100007728 Cytochrome c, mono- and diheme variants [Ga0136641_1000077] strand(-)	0	0	0	0	0
c_000000000065	Ga0136641_100007729 alcohol dehydrogenase (cytochrome c) [Ga0136641_1000077] strand(-)	17.9762	72.9762	14.0476	0	0
c_000000000066	Ga0136641_10000773 ATP-dependent Clp protease, protease subunit [Ga0136641_1000077] strand(-)	38.7521	69.2939	68.3087	0	0
c_000000000067	Ga0136641_100007730 Tripartite-type tricarboxylate transporter, receptor component TctC [Ga0136641_1000077] strand(+)	0	65.6347	15.5831	0	0
c_000000000068	Ga0136641_100007731 Pimeloyl-ACP methyl ester carboxylesterase [Ga0136641_1000077] strand(+)	0	0	69.0224	0	0
c_000000000069	Ga0136641_100007732 thiamine biosynthesis lipoprotein [Ga0136641_1000077] strand(+)	0	0	0	0	0
c_000000000070	Ga0136641_100007733 hypothetical protein [Ga0136641_1000077] strand(-)	0	0	0	0	0
c_000000000071	Ga0136641_100007734 Nicotinamidase-related amidase [Ga0136641_1000077] strand(+)	0	0	0	0	0
c_000000000072	Ga0136641_100007735 N-acetyltransferase, GNAT superfamily (includes histone acetyltransferase HPA2) [Ga0136641_1000077] strand(-)	29.4347	63.3528	29.4347	0	0
c_000000000073	Ga0136641_100007736 Uncharacterized conserved protein, DUF1778 family [Ga0136641_1000077] strand(-)	0	48.3974	73.0769	0	0
c_000000000074	Ga0136641_100007737 tRNA(fMet)-specific endonuclease VapC [Ga0136641_1000077] strand(-)	63.3333	88.6667	90.2222	0	0
c_000000000075	Ga0136641_10000774 trigger factor [Ga0136641_1000077] strand(-)	0	47.7557	87.8587	0	0
c_000000000076	Ga0136641_10000775 Uncharacterized conserved protein, DUF1501 family [Ga0136641_1000077] strand(-)	11.935	72.952	17.2316	0	0
c_000000000077	Ga0136641_10000776 Uncharacterized conserved protein, DUF1800 family [Ga0136641_1000077] strand(-)	21.3371	76.3869	40.5405	0	0
c_000000000078	Ga0136641_10000777 tRNA_Leu_TAG [Ga0136641_1000077] strand(-)	0	0	0	0	0
c_000000000079	Ga0136641_10000778 Phytoene/squalene synthetase [Ga0136641_1000077] strand(+)	0	0	0	0	0
c_000000000080	Ga0136641_10000779 phytoene synthase [Ga0136641_1000077] strand(+)	0	35.1981	22.4942	0	0
c_000000000081	Ga0136641_10000851 8-amino-7-oxononanoate synthase [Ga0136641_1000085] strand(-)	0	0	0	0	0
c_000000000082	Ga0136641_100008510 Protein of unknown function (DUF3025) [Ga0136641_1000085] strand(+)	0	0	25.2874	0	0
c_000000000083	Ga0136641_100008511 hypothetical protein [Ga0136641_1000085] strand(-)	36.234	19.8288	18.8302	0	0
c_000000000084	Ga0136641_100008512 hypothetical protein [Ga0136641_1000085] strand(+)	0	0	0	0	0
c_000000000085	Ga0136641_100008513 Glyoxylase, beta-lactamase superfamily II/8-oxo-dGTP pyrophosphatase MutT, NUDIX family [Ga0136641_1000085] strand(-)	32.016	30.1833	35.8534	0	0
c_000000000086	Ga0136641_100008514 Tripartite-type tricarboxylate transporter, receptor component TctC [Ga0136641_1000085] strand(+)	21.5459	42.6087	86.57	0	0
c_000000000087	Ga0136641_100008515 Alkylhydroperoxidase family enzyme, contains CxxC motif [Ga0136641_1000085] strand(-)	0	78.3883	92.1245	0	0
c_000000000088	Ga0136641_100008516 hypothetical protein [Ga0136641_1000085] strand(+)	0	0	0	0	0
c_000000000089	Ga0136641_100008517 diaminopimelate epimerase [Ga0136641_1000085] strand(+)	0	55.5191	32.7869	0	0
c_000000000090	Ga0136641_100008518 hypothetical protein [Ga0136641_1000085] strand(+)	0	47.2956	37.9874	0	0
c_000000000091	Ga0136641_100008519 integrase/recombinase XerC [Ga0136641_1000085] strand(+)	49.0138	0	24.1617	0	0
c_000000000092	Ga0136641_10000852 adenosylmethionine-8-amino-7-oxononanoate aminotransferase [Ga0136641_1000085] strand(-)	0	0	0	0	0
c_000000000093	Ga0136641_100008520 23S rRNA (cytosine1962-C5)-methyltransferase [Ga0136641_1000085] strand(+)	0	14.0741	39.0123	0	0
c_000000000094	Ga0136641_100008521 GTPase, G3E family [Ga0136641_1000085] strand(+)	16.3539	36.4611	91.5103	0	0
c_000000000095	Ga0136641_100008522 DnaK suppressor protein [Ga0136641_1000085] strand(+)	13.5065	57.6623	87.013	0	0
c_000000000096	Ga0136641_100008523 MraZ protein [Ga0136641_1000085] strand(+)	0	0	0	0	0
c_000000000097	Ga0136641_100008524 16S rRNA (cytosine1402-N4)-methyltransferase [Ga0136641_1000085] strand(+)	16.3987	54.9839	63.6656	0	0
c_000000000098	Ga0136641_100008525 cell division protein FtsL [Ga0136641_1000085] strand(+)	0	0	0	0	0
c_000000000099	Ga0136641_100008526 cell division protein FtsI (penicillin-binding protein 3) [Ga0136641_1000085] strand(+)	17.3863	0	40.0691	0	0
c_000000000100	Ga0136641_100008527 UDP-N-acetylmuramoyl-L-alanyl-D-glutamate--2,6-diaminopimelate ligase [Ga0136641_1000085] strand(+)	10.1396	0	55.7984	0	0
c_000000000101	Ga0136641_100008528 murE/murF fusion protein [Ga0136641_1000085] strand(+)	15.6209	39.8693	67.7778	0	0
c_000000000102	Ga0136641_100008529 phospho-N-acetylmuramoyl-pentapeptide-transferase [Ga0136641_1000085] strand(+)	0	11.8745	36.4716	0	0
c_000000000103	Ga0136641_10000853 hypothetical protein [Ga0136641_1000085] strand(+)	0	0	79.3651	0	0
c_000000000104	Ga0136641_100008530 UDP-N-acetylmuramoylalanine--D-glutamate ligase [Ga0136641_1000085] strand(+)	0	0	41.8097	0	0
c_000000000105	Ga0136641_100008531 cell division protein FtsW [Ga0136641_1000085] strand(+)	0	0	0	0	0
c_000000000106	Ga0136641_100008532 UDP-N-acetylglucosamine--N-acetylmuramyl-(pentapeptide) pyrophosphoryl-undecaprenol N-acetylglucosamine transferase [Ga0136641_1000085] strand(+)	0	18.239	40.9704	0	0
c_000000000107	Ga0136641_100008533 UDP-N-acetylmuramate--alanine ligase [Ga0136641_1000085] strand(+)	0	11.4184	10.7092	0	0
c_000000000108	Ga0136641_100008534 D-alanine-D-alanine ligase [Ga0136641_1000085] strand(+)	0	0	20.1573	0	0
c_000000000109	Ga0136641_100008535 cell division protein FtsQ [Ga0136641_1000085] strand(+)	0	18.5732	18.0812	0	0
c_000000000110	Ga0136641_100008536 cell division protein FtsA [Ga0136641_1000085] strand(+)	0	84.6667	0	0	0
c_000000000111	Ga0136641_10000854 biotin synthase [Ga0136641_1000085] strand(+)	0	14.4222	66.9532	0	0
c_000000000112	Ga0136641_10000855 glutamate/aspartate transport system substrate-binding protein [Ga0136641_1000085] strand(+)	30.0498	93.1343	94.4279	0	0
c_000000000113	Ga0136641_10000856 glutamate/aspartate transport system permease protein [Ga0136641_1000085] strand(+)	0	21.6735	19.8903	0	0
c_000000000114	Ga0136641_10000857 glutamate/aspartate transport system permease protein [Ga0136641_1000085] strand(+)	0	0	0	0	0
c_000000000115	Ga0136641_10000858 glutamate/aspartate transport system ATP-binding protein [Ga0136641_1000085] strand(+)	0	0	54.336	0	0
c_000000000116	Ga0136641_10000859 dihydroorotase [Ga0136641_1000085] strand(+)	14.5472	0	0	0	0
c_000000000117	Ga0136641_10001061 Permease of the drug/metabolite transporter (DMT) superfamily [Ga0136641_1000106] strand(+)	0	57.8544	80.4598	0	0
c_000000000118	Ga0136641_100010610 cytochrome c-type biogenesis protein CcmH [Ga0136641_1000106] strand(-)	0	0	0	0	0
c_000000000119	Ga0136641_100010611 cytochrome c biogenesis protein CcmG, thiol:disulfide interchange protein DsbE [Ga0136641_1000106] strand(-)	0	60.4167	31.0897	0	0
c_000000000120	Ga0136641_100010612 cytochrome c-type biogenesis protein CcmF [Ga0136641_1000106] strand(-)	20.7812	31.4583	25.1562	0	0
c_000000000121	Ga0136641_100010613 cytochrome c-type biogenesis protein CcmE [Ga0136641_1000106] strand(-)	0	53.7778	34	0	0
c_000000000122	Ga0136641_100010614 heme exporter protein D [Ga0136641_1000106] strand(-)	0	68.018	64.4144	0	0
c_000000000123	Ga0136641_100010615 heme exporter protein C [Ga0136641_1000106] strand(-)	28.125	51.1719	23.0469	0	0
c_000000000124	Ga0136641_100010616 heme exporter protein B [Ga0136641_1000106] strand(-)	0	57.3574	25.0751	0	0
c_000000000125	Ga0136641_100010617 heme exporter protein A [Ga0136641_1000106] strand(-)	0	40.813	0	0	0
c_000000000126	Ga0136641_100010618 Tripartite-type tricarboxylate transporter, receptor component TctC [Ga0136641_1000106] strand(-)	0	77.6828	73.5992	0	0
c_000000000127	Ga0136641_100010619 Uncharacterized membrane protein [Ga0136641_1000106] strand(-)	0	24.1987	46.4744	0	0
c_000000000128	Ga0136641_10001062 Pimeloyl-ACP methyl ester carboxylesterase [Ga0136641_1000106] strand(+)	34.9537	22.6852	80.2083	0	0
c_000000000129	Ga0136641_100010620 8-oxo-dGTP pyrophosphatase MutT, NUDIX family [Ga0136641_1000106] strand(-)	0	17.5381	41.1765	0	0
c_000000000130	Ga0136641_100010621 ATP-binding cassette, subfamily B [Ga0136641_1000106] strand(+)	30.1463	16.092	43.6782	0	0
c_000000000131	Ga0136641_100010622 ATP-binding protein involved in chromosome partitioning [Ga0136641_1000106] strand(-)	0	20.1426	25.2228	0	0
c_000000000132	Ga0136641_100010623 methionyl-tRNA synthetase [Ga0136641_1000106] strand(+)	12.5119	12.7985	53.2474	0	0
c_000000000133	Ga0136641_100010624 Protein of unknown function (DUF3460) [Ga0136641_1000106] strand(+)	0	0	69.6078	0	0
c_000000000134	Ga0136641_100010625 segregation and condensation protein A [Ga0136641_1000106] strand(+)	0	14.0947	17.7984	0	0
c_000000000135	Ga0136641_100010626 glycerol-3-phosphate dehydrogenase (NAD(P)+) [Ga0136641_1000106] strand(-)	79.6562	23.6867	53.4862	0	0
c_000000000136	Ga0136641_100010627 preprotein translocase subunit SecB [Ga0136641_1000106] strand(-)	0	77.9967	77.5041	0	0
c_000000000137	Ga0136641_100010628 glutaredoxin 3 [Ga0136641_1000106] strand(-)	0	61.7886	60.5691	0	0
c_000000000138	Ga0136641_100010629 Rhodanese-related sulfurtransferase [Ga0136641_1000106] strand(-)	0	30.8989	49.8127	0	0
c_000000000139	Ga0136641_10001063 NAD(P)H-hydrate repair enzyme Nnr, NAD(P)H-hydrate dehydratase domain [Ga0136641_1000106] strand(+)	23.5495	0	24.4596	0	0
c_000000000140	Ga0136641_100010630 2,3-bisphosphoglycerate-dependent phosphoglycerate mutase [Ga0136641_1000106] strand(+)	26.1803	25.4649	54.7926	0	0
c_000000000141	Ga0136641_100010631 carboxyl-terminal processing protease [Ga0136641_1000106] strand(+)	20.842	63.6991	82.3326	0	0
c_000000000142	Ga0136641_100010632 Molybdopterin or thiamine biosynthesis adenylyltransferase [Ga0136641_1000106] strand(+)	0	19.2308	32.8205	0	0
c_000000000143	Ga0136641_100010633 Protein of unknown function (DUF429) [Ga0136641_1000106] strand(-)	64.7551	53.2855	36.0812	0	0
c_000000000144	Ga0136641_100010634 Sensors of blue-light using FAD [Ga0136641_1000106] strand(-)	0	78.169	71.5962	0	0
c_000000000145	Ga0136641_100010635 GTP cyclohydrolase I [Ga0136641_1000106] strand(-)	0	73.3051	21.3277	0	0
c_000000000146	Ga0136641_100010636 dATP pyrophosphohydrolase [Ga0136641_1000106] strand(-)	0	0	0	0	0
c_000000000147	Ga0136641_100010637 Sugar phosphate isomerase/epimerase [Ga0136641_1000106] strand(-)	16.6117	38.3938	0	0	0
c_000000000148	Ga0136641_100010638 4-hydroxyphenylpyruvate dioxygenase [Ga0136641_1000106] strand(-)	0	24.8588	53.484	0	0
c_000000000149	Ga0136641_10001064 Tripartite-type tricarboxylate transporter, receptor component TctC [Ga0136641_1000106] strand(-)	0	0	32.645	0	0
c_000000000150	Ga0136641_10001065 tRNA A37 threonylcarbamoyladenosine synthetase subunit TsaC/SUA5/YrdC [Ga0136641_1000106] strand(+)	0	0	28.8991	0	0
c_000000000151	Ga0136641_10001066 Zn-dependent protease (includes SpoIVFB) [Ga0136641_1000106] strand(+)	0	0	32.0059	0	0
c_000000000152	Ga0136641_10001067 tryptophanyl-tRNA synthetase [Ga0136641_1000106] strand(+)	0	14.2022	20.1337	0	0
c_000000000153	Ga0136641_10001068 DNA-binding response regulator, NarL/FixJ family, contains REC and HTH domains [Ga0136641_1000106] strand(+)	0	57.561	24.5528	0	0
c_000000000154	Ga0136641_10001069 cytochrome c-type biogenesis protein CcmH [Ga0136641_1000106] strand(-)	0	0	34.0659	0	0
c_000000000155	Ga0136641_10001291 small subunit ribosomal protein S1 [Ga0136641_1000129] strand(-)	0	44.0422	93.5143	22.7753	22.7753
c_000000000156	Ga0136641_100012910 Integrase [Ga0136641_1000129] strand(+)	0	22.1709	29.3303	12.7791	12.7791
c_000000000157	Ga0136641_100012911 hypothetical protein [Ga0136641_1000129] strand(+)	0	0	0	33.3333	33.3333
c_000000000158	Ga0136641_100012912 prophage regulatory protein [Ga0136641_1000129] strand(+)	0	0	57.8544	0	0
c_000000000159	Ga0136641_100012913 hypothetical protein [Ga0136641_1000129] strand(+)	0	0	0	0	0
c_000000000160	Ga0136641_100012914 hypothetical protein [Ga0136641_1000129] strand(-)	0	43.0199	0	0	0
c_000000000161	Ga0136641_100012915 Predicted nucleotidyltransferase component of viral defense system [Ga0136641_1000129] strand(-)	0	48.6772	26.455	15.9788	15.9788
c_000000000162	Ga0136641_100012916 hypothetical protein [Ga0136641_1000129] strand(-)	0	31.3725	91.8301	55.0654	55.0654
c_000000000163	Ga0136641_100012917 protein of unknown function (DUF4337) [Ga0136641_1000129] strand(-)	0	99.6546	61.1399	0	0
c_000000000164	Ga0136641_100012918 sulfite dehydrogenase [Ga0136641_1000129] strand(-)	0	64.6552	40.2299	0	0
c_000000000165	Ga0136641_100012919 sulfite dehydrogenase [Ga0136641_1000129] strand(-)	56.2963	53.7449	54.0741	12.428	12.428
c_000000000166	Ga0136641_10001292 3-phosphoshikimate 1-carboxyvinyltransferase [Ga0136641_1000129] strand(-)	0	0	28.012	0	0
c_000000000167	Ga0136641_100012920 hypothetical protein [Ga0136641_1000129] strand(+)	0	0	0	0	0
c_000000000168	Ga0136641_100012921 Outer membrane protein (porin) [Ga0136641_1000129] strand(+)	0	100	100	0	0
c_000000000169	Ga0136641_100012922 simple sugar transport system substrate-binding protein [Ga0136641_1000129] strand(-)	35.097	53.4392	98.3245	0	0
c_000000000170	Ga0136641_100012923 simple sugar transport system permease protein [Ga0136641_1000129] strand(-)	0	15.8009	39.3939	0	0
c_000000000171	Ga0136641_100012924 simple sugar transport system permease protein [Ga0136641_1000129] strand(-)	14.5719	39.7996	36.3388	0	0
c_000000000172	Ga0136641_100012925 simple sugar transport system ATP-binding protein [Ga0136641_1000129] strand(-)	19.0932	35.1213	28.4802	0	0
c_000000000173	Ga0136641_100012926 hypothetical protein [Ga0136641_1000129] strand(+)	0	0	0	0	0
c_000000000174	Ga0136641_100012927 Uncharacterized conserved protein, Alpha-E superfamily [Ga0136641_1000129] strand(-)	0	0	0	0	0
c_000000000175	Ga0136641_100012928 Uncharacterized conserved protein, circularly permuted ATPgrasp superfamily [Ga0136641_1000129] strand(-)	0	12.6626	0	0	0
c_000000000176	Ga0136641_100012929 hypothetical protein [Ga0136641_1000129] strand(-)	0	0	0	0	0
c_000000000177	Ga0136641_10001293 prephenate dehydrogenase [Ga0136641_1000129] strand(-)	0	0	53.0822	0	0
c_000000000178	Ga0136641_100012930 Transglutaminase-like enzyme, putative cysteine protease/Uncharacterized conserved protein, DUF2126 family [Ga0136641_1000129] strand(+)	0	0	0	0	0
c_000000000179	Ga0136641_10001294 chorismate mutase / prephenate dehydratase [Ga0136641_1000129] strand(-)	16.7577	0	42.0765	0	0
c_000000000180	Ga0136641_10001295 phosphoserine aminotransferase [Ga0136641_1000129] strand(-)	0	20.7547	44.7439	0	0
c_000000000181	Ga0136641_10001296 DNA gyrase subunit A [Ga0136641_1000129] strand(-)	6.98198	53.9039	49.0991	0	0
c_000000000182	Ga0136641_10001297 OmpA-OmpF porin, OOP family [Ga0136641_1000129] strand(+)	36.8827	97.5309	99.537	0	0
c_000000000183	Ga0136641_10001298 2-polyprenyl-6-hydroxyphenyl methylase / 3-demethylubiquinone-9 3-methyltransferase [Ga0136641_1000129] strand(+)	42.2969	37.395	24.93	0	0
c_000000000184	Ga0136641_10001299 phosphoglycolate phosphatase [Ga0136641_1000129] strand(+)	0	37.9464	35.5655	0	0
c_000000000185	Ga0136641_10001401 amino-acid N-acetyltransferase [Ga0136641_1000140] strand(+)	0	31.6384	53.4302	0	0
c_000000000186	Ga0136641_100014010 hypothetical protein [Ga0136641_1000140] strand(-)	0	0	0	0	0
c_000000000187	Ga0136641_100014011 phosphoadenosine phosphosulfate reductase [Ga0136641_1000140] strand(+)	0	0	52.0833	0	0
c_000000000188	Ga0136641_100014012 sulfate adenylyltransferase subunit 2 [Ga0136641_1000140] strand(+)	17.1202	0	53.8549	0	0
c_000000000189	Ga0136641_100014013 sulfate adenylyltransferase subunit 1 [Ga0136641_1000140] strand(+)	0	29.5217	61.435	0	0
c_000000000190	Ga0136641_100014014 hypothetical protein [Ga0136641_1000140] strand(-)	0	94.6667	93.3333	0	0
c_000000000191	Ga0136641_100014015 ferredoxin [Ga0136641_1000140] strand(+)	0	0	0	0	0
c_000000000192	Ga0136641_100014016 thioredoxin reductase (NADPH) [Ga0136641_1000140] strand(+)	61.8799	0	0	0	0
c_000000000193	Ga0136641_100014017 hydroxymethylpyrimidine/phosphomethylpyrimidine kinase [Ga0136641_1000140] strand(-)	0	39.1204	51.7361	0	0
c_000000000194	Ga0136641_100014018 glycine oxidase [Ga0136641_1000140] strand(+)	13.3865	16.578	68.5284	0	0
c_000000000195	Ga0136641_100014019 sulfur carrier protein [Ga0136641_1000140] strand(+)	0	0	0	0	0
c_000000000196	Ga0136641_10001402 hypothetical protein [Ga0136641_1000140] strand(+)	0	23.1373	0	0	0
c_000000000197	Ga0136641_100014020 thiazole synthase [Ga0136641_1000140] strand(+)	21.0784	26.8382	27.6961	0	0
c_000000000198	Ga0136641_100014021 thiamine-phosphate pyrophosphorylase [Ga0136641_1000140] strand(+)	0	57.7778	42.9952	0	0
c_000000000199	Ga0136641_100014022 hypothetical protein [Ga0136641_1000140] strand(+)	16.0809	25.1331	52.7157	0	0
c_000000000200	Ga0136641_100014023 Glutamate-1-semialdehyde aminotransferase/3-hydroxyisobutyrate dehydrogenase [Ga0136641_1000140] strand(-)	47.5573	49.2002	73.9732	0	0
c_000000000201	Ga0136641_100014024 SAM-dependent methyltransferase [Ga0136641_1000140] strand(-)	18.3532	29.9603	54.5635	0	0
c_000000000202	Ga0136641_100014025 Tfp pilus assembly protein FimV/Tfp pilus assembly protein FimV [Ga0136641_1000140] strand(+)	0	59.6963	65.7005	0	0
c_000000000203	Ga0136641_100014026 hypothetical protein [Ga0136641_1000140] strand(+)	13.8804	16.7173	0	0	0
c_000000000204	Ga0136641_100014027 ABC-2 type transport system ATP-binding protein [Ga0136641_1000140] strand(+)	47.7333	20.1333	51.3333	0	0
c_000000000205	Ga0136641_100014028 ABC-2 type transport system permease protein [Ga0136641_1000140] strand(+)	57.3925	0	40.7258	0	0
c_000000000206	Ga0136641_100014029 ABC-type uncharacterized transport system involved in gliding motility, auxiliary component [Ga0136641_1000140] strand(+)	61.2613	62.0621	29.5295	0	0
c_000000000207	Ga0136641_10001403 Nucleotidyl transferase AbiEii toxin, Type IV TA system [Ga0136641_1000140] strand(+)	0	0	19.7386	0	0
c_000000000208	Ga0136641_10001404 disulfide bond formation protein DsbB [Ga0136641_1000140] strand(-)	0	0	26.3525	0	0
c_000000000209	Ga0136641_10001405 Fe-S cluster biosynthesis and repair protein YggX [Ga0136641_1000140] strand(+)	52.9825	90.5263	92.6316	0	0
c_000000000210	Ga0136641_10001406 tRNA 5-methylaminomethyl-2-thiouridine biosynthesis bifunctional protein [Ga0136641_1000140] strand(+)	12.3642	0	27.9449	0	0
c_000000000211	Ga0136641_10001407 hypothetical protein [Ga0136641_1000140] strand(+)	0	17.3469	0	0	0
c_000000000212	Ga0136641_10001408 sulfite reductase (NADPH) hemoprotein beta-component [Ga0136641_1000140] strand(+)	24.2574	16.5567	60.6711	0	0
c_000000000213	Ga0136641_10001409 Uncharacterized conserved protein, DUF934 family [Ga0136641_1000140] strand(+)	0	38.4804	54.1667	0	0
c_000000000214	Ga0136641_10001571 serine protease, S1-C subfamily, contains C-terminal PDZ domain [Ga0136641_1000157] strand(-)	52.5103	21.1523	60.1646	0	0
c_000000000215	Ga0136641_100015710 glutamine amidotransferase [Ga0136641_1000157] strand(-)	22.9833	0	77.6256	0	0
c_000000000216	Ga0136641_100015711 imidazoleglycerol-phosphate dehydratase [Ga0136641_1000157] strand(-)	0	25.2931	69.5142	0	0
c_000000000217	Ga0136641_100015712 histidinol-phosphate aminotransferase [Ga0136641_1000157] strand(-)	30.2632	0	38.6842	0	0
c_000000000218	Ga0136641_100015713 histidinol dehydrogenase [Ga0136641_1000157] strand(-)	13.2075	28.8609	60.028	0	0
c_000000000219	Ga0136641_100015714 ATP phosphoribosyltransferase [Ga0136641_1000157] strand(-)	0	46.8217	26.8217	0	0
c_000000000220	Ga0136641_100015715 UDP-N-acetylglucosamine 1-carboxyvinyltransferase [Ga0136641_1000157] strand(-)	30.5164	18.5446	63.3803	0	0
c_000000000221	Ga0136641_100015716 Acid stress-induced BolA-like protein IbaG/YrbA, predicted regulator of iron metabolism [Ga0136641_1000157] strand(-)	0	0	55.814	0	0
c_000000000222	Ga0136641_100015717 ABC-2 type transport system permease protein [Ga0136641_1000157] strand(-)	0	0	0	0	0
c_000000000223	Ga0136641_100015718 ABC-2 type transport system ATP-binding protein [Ga0136641_1000157] strand(-)	0	18.6275	62.0915	0	0
c_000000000224	Ga0136641_100015719 phospholipid transport system transporter-binding protein [Ga0136641_1000157] strand(-)	0	0	0	0	0
c_000000000225	Ga0136641_10001572 sec-independent protein translocase protein TatC [Ga0136641_1000157] strand(-)	0	32.3977	38.1287	0	0
c_000000000226	Ga0136641_100015720 phospholipid transport system substrate-binding protein [Ga0136641_1000157] strand(-)	0	42.5499	48.0799	0	0
c_000000000227	Ga0136641_100015721 phospholipid-binding lipoprotein MlaA [Ga0136641_1000157] strand(-)	0	18.6017	92.5094	0	0
c_000000000228	Ga0136641_100015722 phospholipid/cholesterol/gamma-HCH transport system substrate-binding protein [Ga0136641_1000157] strand(-)	0	0	0	0	0
c_000000000229	Ga0136641_100015723 phospholipid/cholesterol/gamma-HCH transport system permease protein [Ga0136641_1000157] strand(-)	19.1381	0	39.0368	0	0
c_000000000230	Ga0136641_100015724 phospholipid/cholesterol/gamma-HCH transport system ATP-binding protein [Ga0136641_1000157] strand(-)	49.5963	16.3783	44.2907	0	0
c_000000000231	Ga0136641_100015725 glutamate synthase (NADPH/NADH) small chain [Ga0136641_1000157] strand(-)	80.4201	20.4607	62.4661	0	0
c_000000000232	Ga0136641_100015726 glutamate synthase (NADPH/NADH) large chain/glutamate synthase (ferredoxin) [Ga0136641_1000157] strand(-)	10.3972	14.7432	40.7777	0	0
c_000000000233	Ga0136641_100015727 hypothetical protein [Ga0136641_1000157] strand(-)	0	0	0	0	0
c_000000000234	Ga0136641_100015728 putative transposase [Ga0136641_1000157] strand(-)	54.3478	0	26.5217	0	0
c_000000000235	Ga0136641_100015729 Methyltransferase domain-containing protein [Ga0136641_1000157] strand(-)	0	28.3988	30.4129	0	0
c_000000000236	Ga0136641_10001573 sec-independent protein translocase protein TatB [Ga0136641_1000157] strand(-)	63.4921	0	88.6905	0	0
c_000000000237	Ga0136641_100015730 type III pantothenate kinase [Ga0136641_1000157] strand(+)	0	29.9871	22.3938	0	0
c_000000000238	Ga0136641_100015731 hypothetical protein [Ga0136641_1000157] strand(-)	0	0	0	0	0
c_000000000239	Ga0136641_10001574 sec-independent protein translocase protein TatA [Ga0136641_1000157] strand(-)	0	85.1406	71.0843	0	0
c_000000000240	Ga0136641_10001575 histidine triad (HIT) family protein [Ga0136641_1000157] strand(-)	35.1145	38.4224	58.0153	0	0
c_000000000241	Ga0136641_10001576 phosphoribosyl-ATP pyrophosphohydrolase [Ga0136641_1000157] strand(-)	0	49.4152	61.4035	0	0
c_000000000242	Ga0136641_10001577 phosphoribosyl-AMP cyclohydrolase [Ga0136641_1000157] strand(-)	0	0	65.7837	0	0
c_000000000243	Ga0136641_10001578 cyclase [Ga0136641_1000157] strand(-)	32.2097	66.1673	66.1673	0	0
c_000000000244	Ga0136641_10001579 phosphoribosylformimino-5-aminoimidazole carboxamide ribotide isomerase [Ga0136641_1000157] strand(-)	48.3871	25.672	50.8065	0	0
c_000000000245	Ga0136641_10001871 hypothetical protein [Ga0136641_1000187] strand(-)	0	0	0	0	0
c_000000000246	Ga0136641_100018710 hypothetical protein [Ga0136641_1000187] strand(+)	0	76.2557	0	0	0
c_000000000247	Ga0136641_100018711 Uncharacterized conserved protein, DUF1501 family [Ga0136641_1000187] strand(-)	48.6733	65.257	38.7231	0	0
c_000000000248	Ga0136641_100018712 Uncharacterized conserved protein, DUF1800 family [Ga0136641_1000187] strand(-)	59.02	78.0252	63.9941	0	0
c_000000000249	Ga0136641_100018713 hypothetical protein [Ga0136641_1000187] strand(-)	43.3908	0	0	0	0
c_000000000250	Ga0136641_100018714 DNA polymerase-3 subunit chi [Ga0136641_1000187] strand(-)	0	44.5946	46.3964	0	0
c_000000000251	Ga0136641_100018715 leucyl aminopeptidase [Ga0136641_1000187] strand(-)	32.3773	29.7004	72.9764	0	0
c_000000000252	Ga0136641_100018716 lipopolysaccharide export system permease protein [Ga0136641_1000187] strand(+)	19.5055	40.9341	15.8425	0	0
c_000000000253	Ga0136641_100018717 lipopolysaccharide export system permease protein [Ga0136641_1000187] strand(+)	0	0	18.9474	0	0
c_000000000254	Ga0136641_100018718 sirohydrochlorin cobaltochelatase [Ga0136641_1000187] strand(+)	72.3577	0	0	0	0
c_000000000255	Ga0136641_100018719 Pimeloyl-ACP methyl ester carboxylesterase [Ga0136641_1000187] strand(-)	0	0	0	0	0
c_000000000256	Ga0136641_10001872 transporter family-2 protein [Ga0136641_1000187] strand(-)	0	41.453	0	0	0
c_000000000257	Ga0136641_100018720 Tripartite-type tricarboxylate transporter, receptor component TctC [Ga0136641_1000187] strand(+)	0	23.3047	80.8978	0	0
c_000000000258	Ga0136641_100018721 arylformamidase [Ga0136641_1000187] strand(+)	0	0	0	0	0
c_000000000259	Ga0136641_100018722 hypothetical protein [Ga0136641_1000187] strand(+)	0	0	0	0	0
c_000000000260	Ga0136641_100018723 LysR family transcriptional regulator, cys regulon transcriptional activator [Ga0136641_1000187] strand(+)	32.3687	33.7621	16.1844	0	0
c_000000000261	Ga0136641_100018724 methionine aminotransferase [Ga0136641_1000187] strand(+)	13.7812	13.7812	26.0121	0	0
c_000000000262	Ga0136641_100018725 ATP-dependent helicase HrpA [Ga0136641_1000187] strand(-)	12.9707	30.8694	33.4031	0	0
c_000000000263	Ga0136641_100018726 hypothetical protein [Ga0136641_1000187] strand(-)	0	0	0	0	0
c_000000000264	Ga0136641_10001873 CBS domain-containing protein [Ga0136641_1000187] strand(-)	0	66.6667	0	0	0
c_000000000265	Ga0136641_10001874 molybdate transport system substrate-binding protein [Ga0136641_1000187] strand(+)	0	0	20.1333	0	0
c_000000000266	Ga0136641_10001875 isocitrate dehydrogenase [Ga0136641_1000187] strand(-)	19.8953	47.7312	71.1606	0	0
c_000000000267	Ga0136641_10001876 Uncharacterized SAM-binding protein YcdF, DUF218 family [Ga0136641_1000187] strand(+)	36.5196	65.4412	73.0392	0	0
c_000000000268	Ga0136641_10001877 hypothetical protein [Ga0136641_1000187] strand(-)	95.5224	98.01	99.5025	0	0
c_000000000269	Ga0136641_10001878 hypothetical protein [Ga0136641_1000187] strand(+)	28.2197	92.0455	58.5227	0	0
c_000000000270	Ga0136641_10001879 branched-chain amino acid transport system substrate-binding protein [Ga0136641_1000187] strand(-)	13.2819	89.4602	88.2605	0	0
c_000000000271	Ga0136641_10001911 Catechol 2,3-dioxygenase [Ga0136641_1000191] strand(+)	0	43.3752	41.4226	0	0
c_000000000272	Ga0136641_100019110 Pimeloyl-ACP methyl ester carboxylesterase [Ga0136641_1000191] strand(-)	18.7811	34.0796	36.5672	0	0
c_000000000273	Ga0136641_100019111 Mannose-6-phosphate isomerase, cupin superfamily [Ga0136641_1000191] strand(-)	0	0	0	0	0
c_000000000274	Ga0136641_100019112 NAD(P)-dependent dehydrogenase, short-chain alcohol dehydrogenase family [Ga0136641_1000191] strand(-)	0	46.952	0	0	0
c_000000000275	Ga0136641_100019113 NitT/TauT family transport system permease protein [Ga0136641_1000191] strand(-)	0	30.2682	0	0	0
c_000000000276	Ga0136641_100019114 NitT/TauT family transport system substrate-binding protein [Ga0136641_1000191] strand(-)	48.8956	74.3976	44.6787	0	0
c_000000000277	Ga0136641_100019115 NitT/TauT family transport system ATP-binding protein [Ga0136641_1000191] strand(-)	0	0	40.0498	0	0
c_000000000278	Ga0136641_100019116 2-methylcitrate dehydratase PrpD [Ga0136641_1000191] strand(-)	0	0	12.3748	0	0
c_000000000279	Ga0136641_100019117 2-methylcitrate dehydratase PrpD [Ga0136641_1000191] strand(-)	0	44.4444	31.6409	0	0
c_000000000280	Ga0136641_100019118 Tripartite-type tricarboxylate transporter, receptor component TctC [Ga0136641_1000191] strand(-)	0	0	0	0	0
c_000000000281	Ga0136641_100019119 Amino acid synthesis [Ga0136641_1000191] strand(-)	0	26.2153	0	0	0
c_000000000282	Ga0136641_10001912 hypothetical protein [Ga0136641_1000191] strand(+)	0	97.3684	60.9649	0	0
c_000000000283	Ga0136641_100019120 Tripartite-type tricarboxylate transporter, receptor component TctC [Ga0136641_1000191] strand(-)	31.1662	31.3725	28.7926	0	0
c_000000000284	Ga0136641_100019121 hypothetical protein [Ga0136641_1000191] strand(-)	0	0	0	0	0
c_000000000285	Ga0136641_100019122 Tripartite-type tricarboxylate transporter, receptor component TctC [Ga0136641_1000191] strand(+)	0	49.2212	0	0	0
c_000000000286	Ga0136641_100019123 4-carboxymuconolactone decarboxylase [Ga0136641_1000191] strand(+)	0	0	0	0	0
c_000000000287	Ga0136641_100019124 outer membrane protein [Ga0136641_1000191] strand(-)	35.5474	82.4108	57.1956	0	0
c_000000000288	Ga0136641_100019125 Catechol 2,3-dioxygenase [Ga0136641_1000191] strand(+)	0	26.6266	0	0	0
c_000000000289	Ga0136641_100019126 hypothetical protein [Ga0136641_1000191] strand(+)	34.7126	0	0	0	0
c_000000000290	Ga0136641_100019127 Tripartite-type tricarboxylate transporter, receptor component TctC [Ga0136641_1000191] strand(+)	0	0	0	0	0
c_000000000291	Ga0136641_100019128 3-oxoadipate enol-lactonase [Ga0136641_1000191] strand(-)	0	42.9988	18.7113	0	0
c_000000000292	Ga0136641_100019129 2-keto-4-pentenoate hydratase/2-oxohepta-3-ene-1,7-dioic acid hydratase (catechol pathway) [Ga0136641_1000191] strand(-)	0	61.4815	99.7531	0	0
c_000000000293	Ga0136641_10001913 Phenylpropionate dioxygenase, large terminal subunit [Ga0136641_1000191] strand(+)	0	81.5498	64.4526	0	0
c_000000000294	Ga0136641_10001914 Ferredoxin-NADP reductase [Ga0136641_1000191] strand(+)	0	0	32.0872	0	0
c_000000000295	Ga0136641_10001915 3-oxoacyl-[acyl-carrier protein] reductase [Ga0136641_1000191] strand(-)	0	0	37.2986	0	0
c_000000000296	Ga0136641_10001916 Tripartite-type tricarboxylate transporter, receptor component TctC [Ga0136641_1000191] strand(-)	15.0249	0	0	0	0
c_000000000297	Ga0136641_10001917 aspartate dehydrogenase [Ga0136641_1000191] strand(-)	15.9314	18.75	53.1863	0	0
c_000000000298	Ga0136641_10001918 acetolactate synthase-1/2/3 large subunit [Ga0136641_1000191] strand(-)	0	27.9438	0	0	0
c_000000000299	Ga0136641_10001919 DNA-binding transcriptional regulator, IclR family [Ga0136641_1000191] strand(-)	0	0	19.1336	0	0
c_000000000300	Ga0136641_10001971 DNA polymerase-1 [Ga0136641_1000197] strand(+)	25.0415	21.0614	12.5207	0	0
c_000000000301	Ga0136641_100019710 TRAP-type mannitol/chloroaromatic compound transport system, substrate-binding protein [Ga0136641_1000197] strand(+)	35.8264	87.2576	68.3287	0	0
c_000000000302	Ga0136641_100019711 TRAP-type mannitol/chloroaromatic compound transport system, large permease component [Ga0136641_1000197] strand(-)	10.8317	24.5648	58.8652	0	0
c_000000000303	Ga0136641_100019712 TRAP-type mannitol/chloroaromatic compound transport system, small permease component [Ga0136641_1000197] strand(-)	0	0	0	0	0
c_000000000304	Ga0136641_100019713 carbon-monoxide dehydrogenase small subunit [Ga0136641_1000197] strand(+)	62.9167	98.9583	77.0833	0	0
c_000000000305	Ga0136641_100019714 carbon-monoxide dehydrogenase large subunit [Ga0136641_1000197] strand(+)	17.1239	95.1787	73.3998	0	0
c_000000000306	Ga0136641_100019715 carbon-monoxide dehydrogenase medium subunit [Ga0136641_1000197] strand(+)	77.2327	99.1195	89.3082	0	0
c_000000000307	Ga0136641_100019716 MoxR-like ATPase [Ga0136641_1000197] strand(+)	21.5162	89.9666	92.4192	0	0
c_000000000308	Ga0136641_100019717 hypothetical protein [Ga0136641_1000197] strand(+)	0	0	45.4315	0	0
c_000000000309	Ga0136641_100019718 hypothetical protein [Ga0136641_1000197] strand(+)	0	60.1375	52.7491	0	0
c_000000000310	Ga0136641_100019719 exodeoxyribonuclease V gamma subunit [Ga0136641_1000197] strand(+)	0	8.28419	22.0163	0	0
c_000000000311	Ga0136641_10001972 carboxymethylenebutenolidase [Ga0136641_1000197] strand(+)	20	16.7778	55.2222	0	0
c_000000000312	Ga0136641_100019720 exodeoxyribonuclease V beta subunit [Ga0136641_1000197] strand(+)	0	5.24852	11.505	0	0
c_000000000313	Ga0136641_10001973 hypothetical protein [Ga0136641_1000197] strand(-)	0	0	0	0	0
c_000000000314	Ga0136641_10001974 zinc and cadmium transporter [Ga0136641_1000197] strand(+)	0	0	86.5079	0	0
c_000000000315	Ga0136641_10001975 thiosulfate/3-mercaptopyruvate sulfurtransferase [Ga0136641_1000197] strand(-)	0	16.0576	32.3367	0	0
c_000000000316	Ga0136641_10001976 choline monooxygenase [Ga0136641_1000197] strand(-)	0	62.1454	54.078	0	0
c_000000000317	Ga0136641_10001977 exodeoxyribonuclease VII small subunit [Ga0136641_1000197] strand(+)	0	98.1481	90.3704	0	0
c_000000000318	Ga0136641_10001978 farnesyl diphosphate synthase [Ga0136641_1000197] strand(+)	32.0554	39.9361	45.4739	0	0
c_000000000319	Ga0136641_10001979 1-deoxy-D-xylulose-5-phosphate synthase [Ga0136641_1000197] strand(+)	14.7335	41.2226	50.8359	0	0
c_000000000320	Ga0136641_10002161 oligopeptidase A [Ga0136641_1000216] strand(-)	23.2151	0	20.3783	0	0
c_000000000321	Ga0136641_100021610 pyruvate dehydrogenase E1 component [Ga0136641_1000216] strand(+)	22.4558	41.8879	64.823	0	0
c_000000000322	Ga0136641_100021611 pyruvate dehydrogenase E2 component (dihydrolipoamide acetyltransferase) [Ga0136641_1000216] strand(+)	0	57.8327	47.9388	0	0
c_000000000323	Ga0136641_100021612 dihydrolipoamide dehydrogenase [Ga0136641_1000216] strand(+)	15.9326	35.5628	46.1664	0	0
c_000000000324	Ga0136641_100021613 Cell wall-associated hydrolase, NlpC family [Ga0136641_1000216] strand(-)	0	73.5897	61.4103	0	0
c_000000000325	Ga0136641_100021614 acrylyl-CoA reductase (NADPH) [Ga0136641_1000216] strand(+)	0	38.5481	55.317	0	0
c_000000000326	Ga0136641_100021615 Nicotinamidase-related amidase [Ga0136641_1000216] strand(+)	0	25.0415	25.0415	0	0
c_000000000327	Ga0136641_100021616 aminocarboxymuconate-semialdehyde decarboxylase [Ga0136641_1000216] strand(+)	0	64.7705	15.0699	0	0
c_000000000328	Ga0136641_100021617 carboxymethylenebutenolidase [Ga0136641_1000216] strand(+)	0	22.571	38.2661	0	0
c_000000000329	Ga0136641_100021618 hypothetical protein [Ga0136641_1000216] strand(+)	0	0	0	0	0
c_000000000330	Ga0136641_100021619 Tripartite-type tricarboxylate transporter, receptor component TctC [Ga0136641_1000216] strand(+)	0	0	0	0	0
c_000000000331	Ga0136641_10002162 hypothetical protein [Ga0136641_1000216] strand(+)	0	0	0	0	0
c_000000000332	Ga0136641_10002163 MOSC domain-containing protein YiiM [Ga0136641_1000216] strand(+)	0	65.5285	0	0	0
c_000000000333	Ga0136641_10002164 Tripartite-type tricarboxylate transporter, receptor component TctC [Ga0136641_1000216] strand(-)	0	0	30.6911	0	0
c_000000000334	Ga0136641_10002165 Crotonobetainyl-CoA:carnitine CoA-transferase CaiB [Ga0136641_1000216] strand(-)	0	23.5294	73.4403	0	0
c_000000000335	Ga0136641_10002166 Methionyl-tRNA formyltransferase [Ga0136641_1000216] strand(+)	0	0	59.6354	0	0
c_000000000336	Ga0136641_10002167 methylenetetrahydrofolate dehydrogenase (NADP+) / methenyltetrahydrofolate cyclohydrolase [Ga0136641_1000216] strand(-)	0	0	16.0188	0	0
c_000000000337	Ga0136641_10002168 Two-component response regulator, FixJ family, consists of REC and HTH domains [Ga0136641_1000216] strand(-)	0	62.5397	94.6032	0	0
c_000000000338	Ga0136641_10002169 hypothetical protein [Ga0136641_1000216] strand(-)	20.0951	33.6108	39.7543	0	0
c_000000000339	Ga0136641_10002281 SET domain-containing protein [Ga0136641_1000228] strand(-)	0	62.9139	0	0	0
c_000000000340	Ga0136641_100022810 LAO/AO transport system kinase [Ga0136641_1000228] strand(+)	13.8278	0	52.0147	0	0
c_000000000341	Ga0136641_100022811 hypothetical protein [Ga0136641_1000228] strand(+)	0	0	31.26	0	0
c_000000000342	Ga0136641_100022812 propionyl-CoA carboxylase beta chain [Ga0136641_1000228] strand(+)	0	0	9.84997	0	0
c_000000000343	Ga0136641_100022813 propionyl-CoA carboxylase alpha chain [Ga0136641_1000228] strand(+)	0	20.8882	33.1381	0	0
c_000000000344	Ga0136641_100022814 lactoylglutathione lyase [Ga0136641_1000228] strand(+)	0	0	33.5294	0	0
c_000000000345	Ga0136641_100022815 3-(3-hydroxy-phenyl)propionate hydroxylase [Ga0136641_1000228] strand(+)	0	13.1881	28.3122	0	0
c_000000000346	Ga0136641_100022816 electron transport complex protein RnfB [Ga0136641_1000228] strand(-)	72.0609	74.1355	59.751	0	0
c_000000000347	Ga0136641_100022817 poly(3-hydroxybutyrate) depolymerase [Ga0136641_1000228] strand(-)	21.51	76.9231	73.2906	0	0
c_000000000348	Ga0136641_100022818 4,5-DOPA dioxygenase extradiol [Ga0136641_1000228] strand(+)	0	56.5272	64.6388	0	0
c_000000000349	Ga0136641_100022819 aromatic-amino-acid transaminase [Ga0136641_1000228] strand(-)	0	0	68.1973	0	0
c_000000000350	Ga0136641_10002282 fumarylpyruvate hydrolase [Ga0136641_1000228] strand(-)	0	21.6954	85.9195	0	0
c_000000000351	Ga0136641_100022820 excinuclease ABC subunit B [Ga0136641_1000228] strand(+)	0	11.0623	54.9451	0	0
c_000000000352	Ga0136641_10002283 conserved hypothetical protein [Ga0136641_1000228] strand(+)	20.9357	0	17.6608	0	0
c_000000000353	Ga0136641_10002284 polyhydroxyalkanoate synthase [Ga0136641_1000228] strand(+)	8.70819	61.8224	81.6032	0	0
c_000000000354	Ga0136641_10002285 acetyl-CoA C-acetyltransferase [Ga0136641_1000228] strand(+)	32.8257	92.3858	63.9594	0	0
c_000000000355	Ga0136641_10002286 acetoacetyl-CoA reductase [Ga0136641_1000228] strand(+)	0	45.5285	93.4959	0	0
c_000000000356	Ga0136641_10002287 Uncharacterized conserved protein YndB, AHSA1/START domain [Ga0136641_1000228] strand(+)	0	35.503	0	0	0
c_000000000357	Ga0136641_10002288 tRNA-dihydrouridine synthase A [Ga0136641_1000228] strand(+)	23.6816	37.5124	36.4179	0	0
c_000000000358	Ga0136641_10002289 methylmalonyl-CoA mutase [Ga0136641_1000228] strand(+)	0	7.00046	47.0561	0	0
c_000000000359	Ga0136641_10002511 valyl-tRNA synthetase [Ga0136641_1000251] strand(-)	9.25738	5.59512	54.9	0	0
c_000000000360	Ga0136641_100025110 L-lactate dehydrogenase (cytochrome) [Ga0136641_1000251] strand(-)	26.0121	0	42.7218	0	0
c_000000000361	Ga0136641_100025111 argininosuccinate lyase [Ga0136641_1000251] strand(-)	40.7801	12.5532	64.4681	0	0
c_000000000362	Ga0136641_100025112 3-phenylpropionate/trans-cinnamate dioxygenase ferredoxin reductase subunit [Ga0136641_1000251] strand(+)	0	18.4739	48.2731	0	0
c_000000000363	Ga0136641_100025113 hydroxymethylbilane synthase [Ga0136641_1000251] strand(+)	16.7167	46.2462	45.7457	0	0
c_000000000364	Ga0136641_100025114 uroporphyrinogen-III synthase [Ga0136641_1000251] strand(+)	0	23.3577	55.5961	0	0
c_000000000365	Ga0136641_100025115 uroporphyrin-3 C-methyltransferase [Ga0136641_1000251] strand(+)	13.5632	17.7011	59.387	0	0
c_000000000366	Ga0136641_100025116 HemY protein [Ga0136641_1000251] strand(+)	0	17.398	27.4827	0	0
c_000000000367	Ga0136641_100025117 ribonuclease E [Ga0136641_1000251] strand(-)	31.1572	20.6218	71.9862	0	0
c_000000000368	Ga0136641_100025118 23S rRNA pseudouridine955/2504/2580 synthase [Ga0136641_1000251] strand(+)	0	0	96.2848	0	0
c_000000000369	Ga0136641_100025119 phosphoglycolate phosphatase [Ga0136641_1000251] strand(+)	0	0	0	0	0
c_000000000370	Ga0136641_10002512 glyoxylase I family protein [Ga0136641_1000251] strand(-)	0	54.4601	56.1815	0	0
c_000000000371	Ga0136641_10002513 Rubrerythrin [Ga0136641_1000251] strand(+)	68.7943	60.9929	0	0	0
c_000000000372	Ga0136641_10002514 Protein of unknown function (DUF3501) [Ga0136641_1000251] strand(+)	0	0	0	0	0
c_000000000373	Ga0136641_10002515 hypothetical protein [Ga0136641_1000251] strand(+)	0	22.9404	38.2763	0	0
c_000000000374	Ga0136641_10002516 Pimeloyl-ACP methyl ester carboxylesterase [Ga0136641_1000251] strand(+)	0	37.0861	22.2958	0	0
c_000000000375	Ga0136641_10002517 7-cyano-7-deazaguanine reductase [Ga0136641_1000251] strand(+)	0	34.009	0	0	0
c_000000000376	Ga0136641_10002518 DNA polymerase-4 [Ga0136641_1000251] strand(-)	0	28.4139	61.2383	0	0
c_000000000377	Ga0136641_10002519 hypothetical protein [Ga0136641_1000251] strand(+)	0	0	0	0	0
c_000000000378	Ga0136641_10002541 cell division protein FtsA [Ga0136641_1000254] strand(+)	0	0	78.9773	0	0
c_000000000379	Ga0136641_100025410 hypothetical protein [Ga0136641_1000254] strand(-)	0	68.018	99.0991	0	0
c_000000000380	Ga0136641_100025411 3-deoxy-7-phosphoheptulonate synthase [Ga0136641_1000254] strand(+)	29.6952	42.2812	84.2675	0	0
c_000000000381	Ga0136641_100025412 UDP-N-acetylmuramate: L-alanyl-gamma-D-glutamyl-meso-diaminopimelate ligase [Ga0136641_1000254] strand(-)	37.2268	10.3142	32.377	0	0
c_000000000382	Ga0136641_100025413 hypothetical protein [Ga0136641_1000254] strand(+)	0	47.8964	38.5113	0	0
c_000000000383	Ga0136641_100025414 Thiol-disulfide isomerase or thioredoxin [Ga0136641_1000254] strand(+)	0	57.6427	54.3278	0	0
c_000000000384	Ga0136641_100025415 acetyl-CoA carboxylase biotin carboxyl carrier protein [Ga0136641_1000254] strand(+)	57.6305	47.1888	0	0	0
c_000000000385	Ga0136641_100025416 acetyl-CoA carboxylase, biotin carboxylase subunit [Ga0136641_1000254] strand(+)	0	14.8796	50.7659	0	0
c_000000000386	Ga0136641_100025417 ribosomal protein L11 methyltransferase [Ga0136641_1000254] strand(+)	21.9269	0	18.1617	0	0
c_000000000387	Ga0136641_100025418 Protein of unknown function (DUF3426) [Ga0136641_1000254] strand(+)	0	0	40.0662	0	0
c_000000000388	Ga0136641_100025419 adenosine kinase [Ga0136641_1000254] strand(+)	0	18.4807	74.9433	0	0
c_000000000389	Ga0136641_10002542 cell division protein FtsZ [Ga0136641_1000254] strand(+)	43.9794	27.3862	53.1571	0	0
c_000000000390	Ga0136641_100025420 Histone H1-like nucleoprotein HC2 [Ga0136641_1000254] strand(-)	82.7338	100	100	0	0
c_000000000391	Ga0136641_100025421 ribonucleoside-diphosphate reductase beta chain [Ga0136641_1000254] strand(-)	21.1745	51.4475	75.7651	0	0
c_000000000392	Ga0136641_10002543 UDP-3-O-[3-hydroxymyristoyl] N-acetylglucosamine deacetylase [Ga0136641_1000254] strand(+)	17.7258	0	0	0	0
c_000000000393	Ga0136641_10002544 crossover junction endodeoxyribonuclease RuvC [Ga0136641_1000254] strand(-)	73.4062	0	27.5046	0	0
c_000000000394	Ga0136641_10002545 monofunctional biosynthetic peptidoglycan transglycosylase [Ga0136641_1000254] strand(-)	0	0	24.5968	0	0
c_000000000395	Ga0136641_10002546 protein TonB [Ga0136641_1000254] strand(-)	0	0	28.6195	0	0
c_000000000396	Ga0136641_10002547 exoribonuclease-2 [Ga0136641_1000254] strand(-)	24.6337	0	32.6923	0	0
c_000000000397	Ga0136641_10002548 rod shape determining protein RodA [Ga0136641_1000254] strand(+)	0	13.2812	0	0	0
c_000000000398	Ga0136641_10002549 TldD protein [Ga0136641_1000254] strand(+)	41.8123	58.123	89.5793	0	0
c_000000000399	Ga0136641_10002891 L-threonylcarbamoyladenylate synthase [Ga0136641_1000289] strand(+)	0	0	0	0	0
c_000000000400	Ga0136641_100028910 hypothetical protein [Ga0136641_1000289] strand(+)	0	0	0	0	0
c_000000000401	Ga0136641_100028911 hypothetical protein [Ga0136641_1000289] strand(-)	0	0	0	0	0
c_000000000402	Ga0136641_100028912 single-strand DNA-binding protein [Ga0136641_1000289] strand(+)	0	68.0894	92.8862	0	0
c_000000000403	Ga0136641_100028913 3-hydroxy-9,10-secoandrosta-1,3,5(10)-triene-9,17-dione monooxygenase reductase component [Ga0136641_1000289] strand(+)	0	31.8565	0	0	0
c_000000000404	Ga0136641_100028914 ammonium transporter, Amt family [Ga0136641_1000289] strand(-)	0	43.5318	53.6619	0	0
c_000000000405	Ga0136641_100028915 nitrogen regulatory protein P-II 2 [Ga0136641_1000289] strand(-)	0	44.5428	0	0	0
c_000000000406	Ga0136641_100028916 protein of unknown function (Gcw_chp) [Ga0136641_1000289] strand(-)	0	19.359	30.7692	0	0
c_000000000407	Ga0136641_100028917 5-methyltetrahydrofolate--homocysteine methyltransferase [Ga0136641_1000289] strand(-)	0	7.27802	47.2707	0	0
c_000000000408	Ga0136641_100028918 5-methyltetrahydrofolate--homocysteine methyltransferase [Ga0136641_1000289] strand(-)	0	0	29.3489	0	0
c_000000000409	Ga0136641_100028919 hypothetical protein [Ga0136641_1000289] strand(+)	0	0	0	0	0
c_000000000410	Ga0136641_10002892 hypothetical protein [Ga0136641_1000289] strand(+)	0	71.2121	90.8009	0	0
c_000000000411	Ga0136641_100028920 phosphoenolpyruvate carboxykinase (GTP) [Ga0136641_1000289] strand(+)	26.4833	61.4887	95.9547	0	0
c_000000000412	Ga0136641_10002893 D-alanyl-D-alanine carboxypeptidase / D-alanyl-D-alanine-endopeptidase (penicillin-binding protein 4) [Ga0136641_1000289] strand(-)	0	32.2814	29.7173	0	0
c_000000000413	Ga0136641_10002894 tRNA threonylcarbamoyladenosine biosynthesis protein TsaB [Ga0136641_1000289] strand(+)	20.2957	38.4409	51.4785	0	0
c_000000000414	Ga0136641_10002895 ribosomal-protein-alanine N-acetyltransferase [Ga0136641_1000289] strand(+)	0	46.6667	45.1613	0	0
c_000000000415	Ga0136641_10002896 DNA polymerase [Ga0136641_1000289] strand(+)	0	18.7978	21.6393	0	0
c_000000000416	Ga0136641_10002897 orotidine-5'-phosphate decarboxylase [Ga0136641_1000289] strand(+)	0	41.1192	35.8881	0	0
c_000000000417	Ga0136641_10002898 excinuclease ABC subunit A [Ga0136641_1000289] strand(-)	8.34927	13.3206	38.4959	0	0
c_000000000418	Ga0136641_10002899 MFS family permease [Ga0136641_1000289] strand(+)	0	0	0	0	0
c_000000000419	Ga0136641_10002921 ammonium transporter, Amt family [Ga0136641_1000292] strand(-)	45.1907	42.4544	45.2736	0	0
c_000000000420	Ga0136641_100029210 peptide/nickel transport system permease protein [Ga0136641_1000292] strand(-)	27.1984	46.9325	17.8937	0	0
c_000000000421	Ga0136641_100029211 ABC-type transport system, substrate-binding protein/ABC-type oligopeptide transport system, substrate-binding protein [Ga0136641_1000292] strand(-)	6.74399	19.3299	42.1821	0	0
c_000000000422	Ga0136641_100029212 protein of unknown function (DUF4953)/protein of unknown function (DUF5117) [Ga0136641_1000292] strand(-)	8.45511	8.35073	29.9582	0	0
c_000000000423	Ga0136641_100029213 enoyl-[acyl-carrier protein] reductase I [Ga0136641_1000292] strand(+)	0	80.1754	0	0	0
c_000000000424	Ga0136641_10002922 GTP-binding protein [Ga0136641_1000292] strand(-)	34.9754	0	75.3695	0	0
c_000000000425	Ga0136641_10002923 tRNA pseudouridine55 synthase [Ga0136641_1000292] strand(-)	0	50.8951	46.6326	0	0
c_000000000426	Ga0136641_10002924 ribosome-binding factor A [Ga0136641_1000292] strand(-)	0	0	99.4667	0	0
c_000000000427	Ga0136641_10002925 translation initiation factor IF-2 [Ga0136641_1000292] strand(-)	23.1768	22.4775	82.7839	5.02831	5.02831
c_000000000428	Ga0136641_10002926 N utilization substance protein A [Ga0136641_1000292] strand(-)	20.6061	21.2795	99.9327	0	0
c_000000000429	Ga0136641_10002927 ribosome maturation factor RimP [Ga0136641_1000292] strand(-)	26.0794	30.9154	26.0794	0	0
c_000000000430	Ga0136641_10002928 peptide/nickel transport system ATP-binding protein [Ga0136641_1000292] strand(-)	0	0	28.6489	0	0
c_000000000431	Ga0136641_10002929 peptide/nickel transport system permease protein [Ga0136641_1000292] strand(-)	0	10.508	16.0752	0	0
c_000000000432	Ga0136641_10003001 magnesium transporter [Ga0136641_1000300] strand(+)	0	77.561	62.2764	0	0
c_000000000433	Ga0136641_100030010 BirA family transcriptional regulator, biotin operon repressor / biotin-[acetyl-CoA-carboxylase] ligase [Ga0136641_1000300] strand(+)	0	0	0	0	0
c_000000000434	Ga0136641_100030011 two-component system, OmpR family, sensor histidine kinase TctE [Ga0136641_1000300] strand(-)	0	0	51.7492	0	0
c_000000000435	Ga0136641_100030012 two-component system, OmpR family, response regulator [Ga0136641_1000300] strand(-)	0	65.3333	21.9259	0	0
c_000000000436	Ga0136641_100030013 DNA-binding transcriptional regulator, MarR family [Ga0136641_1000300] strand(-)	0	0	56.7251	0	0
c_000000000437	Ga0136641_100030014 recombination protein RecA [Ga0136641_1000300] strand(+)	14.5251	49.0689	65.5493	0	0
c_000000000438	Ga0136641_100030015 regulatory protein [Ga0136641_1000300] strand(+)	0	0	87.6016	0	0
c_000000000439	Ga0136641_100030016 N-acetyl-gamma-glutamyl-phosphate reductase [Ga0136641_1000300] strand(-)	0	16.3987	25.1876	0	0
c_000000000440	Ga0136641_100030017 succinyl-CoA synthetase beta subunit [Ga0136641_1000300] strand(+)	67.0973	53.8329	98.0189	0	0
c_000000000441	Ga0136641_100030018 succinyl-CoA synthetase alpha subunit [Ga0136641_1000300] strand(+)	25.7271	51.7897	45.6376	0	0
c_000000000442	Ga0136641_100030019 Membrane protein TerC, possibly involved in tellurium resistance [Ga0136641_1000300] strand(+)	0	52.6241	44.3972	0	0
c_000000000443	Ga0136641_10003002 adenosylhomocysteine nucleosidase [Ga0136641_1000300] strand(-)	59.0667	20.1333	49.2	0	0
c_000000000444	Ga0136641_10003003 NAD(P) transhydrogenase subunit beta [Ga0136641_1000300] strand(-)	10.2304	16.7344	57.2493	10.2304	10.2304
c_000000000445	Ga0136641_10003004 NAD(P) transhydrogenase subunit alpha [Ga0136641_1000300] strand(-)	0	95.3704	0	0	0
c_000000000446	Ga0136641_10003005 NAD(P) transhydrogenase subunit alpha [Ga0136641_1000300] strand(-)	26.9713	35.6631	23.0287	0	0
c_000000000447	Ga0136641_10003006 8-oxo-dGTP pyrophosphatase MutT, NUDIX family [Ga0136641_1000300] strand(+)	0	0	58.8694	0	0
c_000000000448	Ga0136641_10003007 carbon-monoxide dehydrogenase large subunit [Ga0136641_1000300] strand(+)	37.9161	74.6649	83.182	0	0
c_000000000449	Ga0136641_10003008 DNA topoisomerase-3 [Ga0136641_1000300] strand(-)	21.5585	52.7978	61.483	0	0
c_000000000450	Ga0136641_10003009 hypothetical protein [Ga0136641_1000300] strand(+)	0	0	0	0	0
c_000000000451	Ga0136641_10003081 Permease of the drug/metabolite transporter (DMT) superfamily [Ga0136641_1000308] strand(-)	0	56.8047	27.6134	0	0
c_000000000452	Ga0136641_100030810 putative tricarboxylic transport membrane protein [Ga0136641_1000308] strand(+)	9.98677	89.9471	97.2884	0	0
c_000000000453	Ga0136641_100030811 Tripartite-type tricarboxylate transporter, receptor component TctC [Ga0136641_1000308] strand(+)	23.5167	74.0022	99.4606	0	0
c_000000000454	Ga0136641_100030812 Permease of the drug/metabolite transporter (DMT) superfamily [Ga0136641_1000308] strand(+)	0	0	45.8194	0	0
c_000000000455	Ga0136641_100030813 3-oxoacyl-[acyl-carrier protein] reductase [Ga0136641_1000308] strand(+)	37.7029	87.7653	88.015	0	0
c_000000000456	Ga0136641_100030814 NADPH2:quinone reductase [Ga0136641_1000308] strand(+)	40.0372	70.1117	60.8007	0	0
c_000000000457	Ga0136641_100030815 signal peptidase II [Ga0136641_1000308] strand(-)	0	33.1471	45.2514	0	0
c_000000000458	Ga0136641_100030816 isoleucyl-tRNA synthetase [Ga0136641_1000308] strand(-)	0	7.82065	80.8133	0	0
c_000000000459	Ga0136641_100030817 riboflavin kinase / FMN adenylyltransferase [Ga0136641_1000308] strand(-)	0	47.7683	39.2213	0	0
c_000000000460	Ga0136641_100030818 5-methylcytosine-specific restriction endonuclease McrA [Ga0136641_1000308] strand(+)	0	0	52.2876	0	0
c_000000000461	Ga0136641_100030819 phosphoribosylglycinamide formyltransferase-1 [Ga0136641_1000308] strand(-)	0	50.1792	46.7742	0	0
c_000000000462	Ga0136641_10003082 hypothetical protein [Ga0136641_1000308] strand(-)	0	84.9123	87.3684	0	0
c_000000000463	Ga0136641_100030820 hypothetical protein [Ga0136641_1000308] strand(+)	0	0	0	0	0
c_000000000464	Ga0136641_100030821 hypothetical protein [Ga0136641_1000308] strand(-)	0	0	62.1399	0	0
c_000000000465	Ga0136641_100030822 16S rRNA (cytosine967-C5)-methyltransferase [Ga0136641_1000308] strand(+)	0	76	77.3333	0	0
c_000000000466	Ga0136641_10003083 single-stranded-DNA-specific exonuclease [Ga0136641_1000308] strand(-)	0	13.7594	0	0	0
c_000000000467	Ga0136641_10003084 hypothetical protein [Ga0136641_1000308] strand(-)	0	0	17.1608	0	0
c_000000000468	Ga0136641_10003085 lipoprotein-releasing system permease protein [Ga0136641_1000308] strand(+)	0	24.266	12.867	0	0
c_000000000469	Ga0136641_10003086 lipoprotein-releasing system ATP-binding protein [Ga0136641_1000308] strand(+)	0	0	38.8652	0	0
c_000000000470	Ga0136641_10003087 TatD DNase family protein [Ga0136641_1000308] strand(+)	0	0	0	0	0
c_000000000471	Ga0136641_10003088 Spermidine synthase [Ga0136641_1000308] strand(+)	0	27.0642	0	0	0
c_000000000472	Ga0136641_10003089 Tripartite tricarboxylate transporter TctB family protein [Ga0136641_1000308] strand(+)	0	81.7778	96	0	0
c_000000000473	Ga0136641_10003171 bifunctional UDP-N-acetylglucosamine pyrophosphorylase / Glucosamine-1-phosphate N-acetyltransferase [Ga0136641_1000317] strand(-)	49.9604	27.0784	65.9541	0	0
c_000000000474	Ga0136641_100031710 probable phosphoglycerate mutase [Ga0136641_1000317] strand(+)	0	47.5309	46.6049	0	0
c_000000000475	Ga0136641_100031711 holliday junction DNA helicase RuvB [Ga0136641_1000317] strand(-)	73.1589	69.6705	41.5698	0	0
c_000000000476	Ga0136641_100031712 holliday junction DNA helicase RuvA [Ga0136641_1000317] strand(-)	0	76.3348	48.0519	0	0
c_000000000477	Ga0136641_100031713 hypothetical protein [Ga0136641_1000317] strand(-)	0	0	100	0	0
c_000000000478	Ga0136641_100031714 phosphate starvation-inducible protein PhoH [Ga0136641_1000317] strand(+)	0	25.2931	60.804	0	0
c_000000000479	Ga0136641_100031715 probable rRNA maturation factor [Ga0136641_1000317] strand(+)	0	31.4583	46.4583	0	0
c_000000000480	Ga0136641_100031716 Divalent metal cation (Fe/Co/Zn/Cd) transporter [Ga0136641_1000317] strand(-)	25.7271	27.5168	15.9955	0	0
c_000000000481	Ga0136641_100031717 tyrosyl-tRNA synthetase [Ga0136641_1000317] strand(-)	0	42.0114	48.013	0	0
c_000000000482	Ga0136641_100031718 Murein DD-endopeptidase MepM and murein hydrolase activator NlpD, contain LysM domain [Ga0136641_1000317] strand(+)	20.132	19.934	68.3828	0	0
c_000000000483	Ga0136641_100031719 anhydro-N-acetylmuramic acid kinase [Ga0136641_1000317] strand(+)	0	0	69.9074	0	0
c_000000000484	Ga0136641_10003172 hypothetical protein [Ga0136641_1000317] strand(+)	0	17.2297	0	0	0
c_000000000485	Ga0136641_10003173 5-formyltetrahydrofolate cyclo-ligase [Ga0136641_1000317] strand(-)	49.835	24.9175	86.9637	0	0
c_000000000486	Ga0136641_10003174 soluble lytic murein transglycosylase [Ga0136641_1000317] strand(+)	27.5497	31.0375	59.2936	0	0
c_000000000487	Ga0136641_10003175 ATP-binding cassette, subfamily B [Ga0136641_1000317] strand(-)	18.1962	0	26.635	0	0
c_000000000488	Ga0136641_10003176 acyl-CoA thioesterase YciA [Ga0136641_1000317] strand(+)	75.0538	33.3333	0	0	0
c_000000000489	Ga0136641_10003177 Enoyl-CoA hydratase/carnithine racemase [Ga0136641_1000317] strand(-)	26.0714	15.8333	0	0	0
c_000000000490	Ga0136641_10003178 Uncharacterized conserved protein, DUF2147 family [Ga0136641_1000317] strand(-)	0	0	0	0	0
c_000000000491	Ga0136641_10003179 hypothetical protein [Ga0136641_1000317] strand(-)	26.9421	21.3774	51.2948	0	0
c_000000000492	Ga0136641_10003221 hypothetical protein [Ga0136641_1000322] strand(-)	0	68.1009	71.5134	0	0
c_000000000493	Ga0136641_100032210 Uncharacterized conserved protein GlcG, DUF336 family [Ga0136641_1000322] strand(-)	67.6056	0	60.3286	0	0
c_000000000494	Ga0136641_100032211 catechol 2,3-dioxygenase [Ga0136641_1000322] strand(+)	0	17.5497	33.3333	0	0
c_000000000495	Ga0136641_100032212 Protein of unknown function (DUF3500) [Ga0136641_1000322] strand(+)	0	11.7361	21.3194	0	0
c_000000000496	Ga0136641_100032213 Tripartite-type tricarboxylate transporter, receptor component TctC [Ga0136641_1000322] strand(+)	0	0	51.2588	0	0
c_000000000497	Ga0136641_100032214 3-oxoacyl-[acyl-carrier protein] reductase [Ga0136641_1000322] strand(+)	0	39.6154	0	0	0
c_000000000498	Ga0136641_100032215 protein of unknown function (DUF1080) [Ga0136641_1000322] strand(-)	0	95	0	0	0
c_000000000499	Ga0136641_100032216 Crotonobetainyl-CoA:carnitine CoA-transferase CaiB [Ga0136641_1000322] strand(-)	0	12.775	13.198	0	0
c_000000000500	Ga0136641_100032217 molybdate transport system substrate-binding protein [Ga0136641_1000322] strand(-)	0	32.517	40.9524	0	0
c_000000000501	Ga0136641_100032218 hypothetical protein [Ga0136641_1000322] strand(-)	0	31.9073	72.0143	0	0
c_000000000502	Ga0136641_100032219 two-component system, OmpR family, sensor histidine kinase TctE [Ga0136641_1000322] strand(-)	0	0	0	0	0
c_000000000503	Ga0136641_10003222 hypothetical protein [Ga0136641_1000322] strand(+)	0	0	0	0	0
c_000000000504	Ga0136641_100032220 DNA-binding response regulator, OmpR family, contains REC and winged-helix (wHTH) domain [Ga0136641_1000322] strand(-)	0	0	21.7949	0	0
c_000000000505	Ga0136641_100032221 hypothetical protein [Ga0136641_1000322] strand(+)	0	0	0	0	0
c_000000000506	Ga0136641_10003223 3-oxoacyl-[acyl-carrier protein] reductase [Ga0136641_1000322] strand(-)	64.9539	0	0	0	0
c_000000000507	Ga0136641_10003224 2-methylcitrate dehydratase PrpD [Ga0136641_1000322] strand(-)	0	18.1015	14.7903	0	0
c_000000000508	Ga0136641_10003225 hypothetical protein [Ga0136641_1000322] strand(-)	0	0	0	0	0
c_000000000509	Ga0136641_10003226 Tripartite-type tricarboxylate transporter, receptor component TctC [Ga0136641_1000322] strand(-)	0	44.1743	61.9048	0	0
c_000000000510	Ga0136641_10003227 hypothetical protein [Ga0136641_1000322] strand(-)	41.4089	8.64834	26.1168	0	0
c_000000000511	Ga0136641_10003228 Tripartite-type tricarboxylate transporter, receptor component TctC [Ga0136641_1000322] strand(+)	0	0	0	0	0
c_000000000512	Ga0136641_10003229 Cupin domain-containing protein [Ga0136641_1000322] strand(+)	0	0	50.0921	0	0
c_000000000513	Ga0136641_10003341 hypothetical protein [Ga0136641_1000334] strand(-)	0	0	0	0	0
c_000000000514	Ga0136641_100033410 DnaA family protein [Ga0136641_1000334] strand(-)	0	33.1909	22.0798	0	0
c_000000000515	Ga0136641_100033411 Predicted PurR-regulated permease PerM [Ga0136641_1000334] strand(-)	27.963	30.3704	0	0	0
c_000000000516	Ga0136641_100033412 phosphoribosylformylglycinamidine cyclo-ligase [Ga0136641_1000334] strand(+)	26.1079	14.9326	43.4489	0	0
c_000000000517	Ga0136641_100033413 Regulator of sirC expression, contains transglutaminase-like and TPR domains [Ga0136641_1000334] strand(-)	19.359	27.5641	19.8718	0	0
c_000000000518	Ga0136641_100033414 putative peptidoglycan lipid II flippase [Ga0136641_1000334] strand(-)	0	26.8308	49.2424	0	0
c_000000000519	Ga0136641_100033415 small subunit ribosomal protein S20 [Ga0136641_1000334] strand(+)	74.3333	99.6667	99.3333	0	0
c_000000000520	Ga0136641_100033416 Protein of unknown function (DUF3579) [Ga0136641_1000334] strand(-)	0	0	99.7024	0	0
c_000000000521	Ga0136641_100033417 acetylornithine aminotransferase [Ga0136641_1000334] strand(+)	0	32.1306	35.9966	0	0
c_000000000522	Ga0136641_100033418 Ornithine carbamoyltransferase [Ga0136641_1000334] strand(+)	0	22.8238	25.1592	0	0
c_000000000523	Ga0136641_100033419 salicylate hydroxylase [Ga0136641_1000334] strand(-)	45.2044	0	0	0	0
c_000000000524	Ga0136641_10003342 tRNA (guanine37-N1)-methyltransferase [Ga0136641_1000334] strand(-)	40.6639	23.2365	20.8852	0	0
c_000000000525	Ga0136641_100033420 adenosine deaminase [Ga0136641_1000334] strand(-)	24.6418	29.4174	54.9188	0	0
c_000000000526	Ga0136641_100033421 hydroxypyruvate reductase [Ga0136641_1000334] strand(-)	40.5797	0	60.2593	0	0
c_000000000527	Ga0136641_100033422 Cytosine/adenosine deaminase [Ga0136641_1000334] strand(+)	0	16.8803	27.4217	0	0
c_000000000528	Ga0136641_100033423 Uncharacterized membrane protein [Ga0136641_1000334] strand(-)	0	0	0	0	0
c_000000000529	Ga0136641_10003343 16S rRNA processing protein RimM [Ga0136641_1000334] strand(-)	0	0	55.1418	0	0
c_000000000530	Ga0136641_10003344 small subunit ribosomal protein S16 [Ga0136641_1000334] strand(-)	0	61.1111	99.6032	0	0
c_000000000531	Ga0136641_10003345 phosphinothricin acetyltransferase [Ga0136641_1000334] strand(+)	0	0	26.7465	0	0
c_000000000532	Ga0136641_10003346 hypothetical protein [Ga0136641_1000334] strand(+)	0	43.9294	63.3554	0	0
c_000000000533	Ga0136641_10003347 2-amino-4-hydroxy-6-hydroxymethyldihydropteridine diphosphokinase [Ga0136641_1000334] strand(-)	0	0	86.5424	0	0
c_000000000534	Ga0136641_10003348 poly(A) polymerase [Ga0136641_1000334] strand(-)	31.4885	0	49.6183	0	0
c_000000000535	Ga0136641_10003349 Phosphoserine phosphatase [Ga0136641_1000334] strand(-)	0	23.7885	45.3744	0	0
c_000000000536	Ga0136641_10003921 sulfur-oxidizing protein SoxB [Ga0136641_1000392] strand(+)	23.1527	0	30.2956	0	0
c_000000000537	Ga0136641_100039210 acetyl-CoA C-acetyltransferase [Ga0136641_1000392] strand(+)	26.6314	49.1182	26.8078	0	0
c_000000000538	Ga0136641_100039211 3-hydroxyisobutyrate dehydrogenase [Ga0136641_1000392] strand(+)	0	19.4617	62.4224	0	0
c_000000000539	Ga0136641_100039212 Tripartite-type tricarboxylate transporter, receptor component TctC [Ga0136641_1000392] strand(+)	16.0809	0	32.1619	0	0
c_000000000540	Ga0136641_100039213 3-hydroxyisobutyrate dehydrogenase [Ga0136641_1000392] strand(+)	17.4164	0	0	0	0
c_000000000541	Ga0136641_100039214 ferredoxin--NADP+ reductase [Ga0136641_1000392] strand(-)	0	0	36.5633	0	0
c_000000000542	Ga0136641_100039215 2-polyprenyl-6-methoxyphenol hydroxylase/ribulose 1,5-bisphosphate synthetase/thiazole synthase [Ga0136641_1000392] strand(-)	0	18.068	18.8432	0	0
c_000000000543	Ga0136641_100039216 SnoaL-like domain-containing protein [Ga0136641_1000392] strand(+)	0	57.2568	58.3732	0	0
c_000000000544	Ga0136641_100039217 Tripartite-type tricarboxylate transporter, receptor component TctC [Ga0136641_1000392] strand(+)	57.6305	0	31.8273	0	0
c_000000000545	Ga0136641_100039218 Stress responsive A/B Barrel Domain [Ga0136641_1000392] strand(+)	0	52.3333	50.3333	0	0
c_000000000546	Ga0136641_100039219 3-hydroxypropanoate dehydrogenase [Ga0136641_1000392] strand(+)	0	48.4694	86.9048	0	0
c_000000000547	Ga0136641_10003922 tRNA_Arg_CCT [Ga0136641_1000392] strand(-)	0	0	0	0	0
c_000000000548	Ga0136641_100039220 hypothetical protein [Ga0136641_1000392] strand(+)	34.6829	0	0	0	0
c_000000000549	Ga0136641_100039221 Acyl dehydratase [Ga0136641_1000392] strand(+)	0	0	32.4786	0	0
c_000000000550	Ga0136641_100039222 tRNA (cytidine/uridine-2'-O-)-methyltransferase [Ga0136641_1000392] strand(-)	0	0	61.5711	0	0
c_000000000551	Ga0136641_100039223 malonyl-CoA O-methyltransferase [Ga0136641_1000392] strand(+)	0	33.9744	0	0	0
c_000000000552	Ga0136641_10003923 hypothetical protein [Ga0136641_1000392] strand(-)	0	15.5274	52.3207	0	0
c_000000000553	Ga0136641_10003924 hypothetical protein [Ga0136641_1000392] strand(-)	0	0	0	0	0
c_000000000554	Ga0136641_10003925 MoxR-like ATPase [Ga0136641_1000392] strand(-)	0	26.2159	55.2788	0	0
c_000000000555	Ga0136641_10003926 Cytochrome c553/Cytochrome c553 [Ga0136641_1000392] strand(+)	0	33.9394	91.0606	0	0
c_000000000556	Ga0136641_10003927 protein of unknown function (DUF1841) [Ga0136641_1000392] strand(-)	0	0	0	0	0
c_000000000557	Ga0136641_10003928 3-oxoadipate CoA-transferase, alpha subunit [Ga0136641_1000392] strand(+)	34.1844	53.7589	37.7305	0	0
c_000000000558	Ga0136641_10003929 3-oxoadipate CoA-transferase, beta subunit [Ga0136641_1000392] strand(+)	0	75.7296	81.874	0	0
c_000000000559	Ga0136641_10004111 4-hydroxybenzoyl-CoA thioesterase [Ga0136641_1000411] strand(+)	0	30.8793	92.638	0	0
c_000000000560	Ga0136641_100041110 branched-chain amino acid transport system substrate-binding protein [Ga0136641_1000411] strand(-)	19.3333	84.5833	96.75	0	0
c_000000000561	Ga0136641_100041111 hypothetical protein [Ga0136641_1000411] strand(+)	0	0	0	0	0
c_000000000562	Ga0136641_100041112 Phenylpropionate dioxygenase, large terminal subunit [Ga0136641_1000411] strand(+)	11.0873	72.8898	10.372	0	0
c_000000000563	Ga0136641_100041113 glutamine synthetase [Ga0136641_1000411] strand(+)	0	30.7898	30.4552	0	0
c_000000000564	Ga0136641_100041114 anthranilate 1,2-dioxygenase small subunit [Ga0136641_1000411] strand(-)	0	0	0	0	0
c_000000000565	Ga0136641_100041115 anthranilate 1,2-dioxygenase large subunit [Ga0136641_1000411] strand(-)	0	20.4098	0	0	0
c_000000000566	Ga0136641_100041116 Tripartite-type tricarboxylate transporter, receptor component TctC [Ga0136641_1000411] strand(+)	0	31.3725	0	0	0
c_000000000567	Ga0136641_100041117 Uncharacterized conserved protein, cupin superfamily [Ga0136641_1000411] strand(+)	0	0	98.7037	0	0
c_000000000568	Ga0136641_100041118 Flavin-dependent oxidoreductase, luciferase family (includes alkanesulfonate monooxygenase SsuD and methylene tetrahydromethanopterin reductase) [Ga0136641_1000411] strand(+)	29.2636	72.5775	50.8721	0	0
c_000000000569	Ga0136641_100041119 Enoyl-CoA hydratase/carnithine racemase [Ga0136641_1000411] strand(-)	0	22.4384	29.3126	0	0
c_000000000570	Ga0136641_10004112 LTXXQ motif family protein [Ga0136641_1000411] strand(-)	77.2021	73.5751	89.9827	0	0
c_000000000571	Ga0136641_100041120 2-(1,2-epoxy-1,2-dihydrophenyl)acetyl-CoA isomerase [Ga0136641_1000411] strand(-)	0	45.7103	42.4754	0	0
c_000000000572	Ga0136641_10004113 hypothetical protein [Ga0136641_1000411] strand(-)	0	0	0	0	0
c_000000000573	Ga0136641_10004114 Cytosine/adenosine deaminase [Ga0136641_1000411] strand(+)	0	22.2714	46.3127	0	0
c_000000000574	Ga0136641_10004115 salicylate hydroxylase [Ga0136641_1000411] strand(-)	22.7384	0	31.7848	0	0
c_000000000575	Ga0136641_10004116 branched-chain amino acid transport system ATP-binding protein [Ga0136641_1000411] strand(-)	0	0	69.4796	0	0
c_000000000576	Ga0136641_10004117 branched-chain amino acid transport system ATP-binding protein [Ga0136641_1000411] strand(-)	0	0	0	0	0
c_000000000577	Ga0136641_10004118 branched-chain amino acid transport system permease protein [Ga0136641_1000411] strand(-)	15.2064	36.5559	30.4129	0	0
c_000000000578	Ga0136641_10004119 branched-chain amino acid transport system permease protein [Ga0136641_1000411] strand(-)	31.621	0	0	0	0
c_000000000579	Ga0136641_10004301 Cytochrome c5 [Ga0136641_1000430] strand(+)	0	93.5185	86.5741	0	0
c_000000000580	Ga0136641_100043010 F-type H+-transporting ATPase subunit c [Ga0136641_1000430] strand(-)	0	55.8233	99.1968	0	0
c_000000000581	Ga0136641_100043011 F-type H+-transporting ATPase subunit a [Ga0136641_1000430] strand(-)	0	37.4713	71.4943	0	0
c_000000000582	Ga0136641_100043012 ATP synthase protein I [Ga0136641_1000430] strand(-)	30.8333	99.7917	99.1667	0	0
c_000000000583	Ga0136641_100043013 hypothetical protein [Ga0136641_1000430] strand(+)	0	95.7096	0	0	0
c_000000000584	Ga0136641_100043014 lipoyl(octanoyl) transferase [Ga0136641_1000430] strand(+)	28.2787	0	56.2842	0	0
c_000000000585	Ga0136641_100043015 lipoic acid synthetase [Ga0136641_1000430] strand(+)	0	46.2006	68.5917	0	0
c_000000000586	Ga0136641_100043016 NAD(P)-dependent dehydrogenase, short-chain alcohol dehydrogenase family [Ga0136641_1000430] strand(+)	20.9333	20.1333	79.8667	0	0
c_000000000587	Ga0136641_100043017 malonate-semialdehyde dehydrogenase (acetylating) / methylmalonate-semialdehyde dehydrogenase [Ga0136641_1000430] strand(+)	26.1811	48.1627	26.1155	0	0
c_000000000588	Ga0136641_100043018 choline dehydrogenase [Ga0136641_1000430] strand(+)	51.5524	38.4886	25.1904	0	0
c_000000000589	Ga0136641_100043019 hypothetical protein [Ga0136641_1000430] strand(+)	0	0	0	0	0
c_000000000590	Ga0136641_10004302 Protein of unknown function (DUF2946) [Ga0136641_1000430] strand(-)	0	27.963	87.2222	0	0
c_000000000591	Ga0136641_100043020 penicillin-binding protein 2 [Ga0136641_1000430] strand(-)	0	8.69809	36.4198	0	0
c_000000000592	Ga0136641_10004303 Ketosteroid isomerase homolog [Ga0136641_1000430] strand(-)	0	38.7914	48.3431	0	0
c_000000000593	Ga0136641_10004304 F-type H+-transporting ATPase subunit epsilon [Ga0136641_1000430] strand(-)	0	37.1703	83.693	0	0
c_000000000594	Ga0136641_10004305 F-type H+-transporting ATPase subunit beta [Ga0136641_1000430] strand(-)	21.2963	44.7293	87.4644	10.755	10.755
c_000000000595	Ga0136641_10004306 F-type H+-transporting ATPase subunit gamma [Ga0136641_1000430] strand(-)	58.8168	17.1786	94.3117	0	0
c_000000000596	Ga0136641_10004307 F-type H+-transporting ATPase subunit alpha [Ga0136641_1000430] strand(-)	28.1352	46.0039	84.9903	0	0
c_000000000597	Ga0136641_10004308 F-type H+-transporting ATPase subunit delta [Ga0136641_1000430] strand(-)	28.1192	28.1192	99.4413	0	0
c_000000000598	Ga0136641_10004309 F-type H+-transporting ATPase subunit b [Ga0136641_1000430] strand(-)	32.0594	84.2887	100	0	0
c_000000000599	Ga0136641_10004361 prolyl-tRNA synthetase [Ga0136641_1000436] strand(-)	0	11.0558	26.0918	0	0
c_000000000600	Ga0136641_100043610 Uncharacterized conserved protein GlcG, DUF336 family [Ga0136641_1000436] strand(+)	0	67.619	45.7143	0	0
c_000000000601	Ga0136641_100043611 2-methylcitrate dehydratase PrpD [Ga0136641_1000436] strand(+)	10.0457	9.84997	19.6999	0	0
c_000000000602	Ga0136641_100043612 hypothetical protein [Ga0136641_1000436] strand(+)	10.2721	94.6939	43.5374	0	0
c_000000000603	Ga0136641_100043613 Multicopper oxidase [Ga0136641_1000436] strand(+)	0	36.0248	31.2629	0	0
c_000000000604	Ga0136641_100043614 hypothetical protein [Ga0136641_1000436] strand(+)	0	8.83041	20.0585	0	0
c_000000000605	Ga0136641_100043615 ABC-type molybdate transport system, substrate-binding protein [Ga0136641_1000436] strand(-)	0	0	29.2	0	0
c_000000000606	Ga0136641_100043616 iron(III) transport system substrate-binding protein [Ga0136641_1000436] strand(-)	0	0	25.2465	0	0
c_000000000607	Ga0136641_100043617 proline iminopeptidase [Ga0136641_1000436] strand(-)	0	0	18.0639	0	0
c_000000000608	Ga0136641_100043618 ethanolamine utilization protein EutA [Ga0136641_1000436] strand(-)	0	0	0	0	0
c_000000000609	Ga0136641_10004362 putative (di)nucleoside polyphosphate hydrolase [Ga0136641_1000436] strand(+)	0	79.4872	77.5264	0	0
c_000000000610	Ga0136641_10004363 glutamate 5-kinase [Ga0136641_1000436] strand(-)	27.2348	76.0234	54.7201	0	0
c_000000000611	Ga0136641_10004364 GTP-binding protein [Ga0136641_1000436] strand(-)	0	91.6206	81.86	0	0
c_000000000612	Ga0136641_10004365 large subunit ribosomal protein L27 [Ga0136641_1000436] strand(-)	0	90.6977	100	0	0
c_000000000613	Ga0136641_10004366 large subunit ribosomal protein L21 [Ga0136641_1000436] strand(-)	0	98.3974	98.7179	0	0
c_000000000614	Ga0136641_10004367 octaprenyl-diphosphate synthase [Ga0136641_1000436] strand(+)	0	0	32.7586	0	0
c_000000000615	Ga0136641_10004368 undecaprenyl-diphosphatase [Ga0136641_1000436] strand(+)	0	21.7391	51.8519	0	0
c_000000000616	Ga0136641_10004369 Tripartite-type tricarboxylate transporter, receptor component TctC [Ga0136641_1000436] strand(-)	25.5556	42.7778	71.8889	0	0
c_000000000617	Ga0136641_10004491 hypothetical protein [Ga0136641_1000449] strand(-)	0	0	0	0	0
c_000000000618	Ga0136641_100044910 hypothetical protein [Ga0136641_1000449] strand(+)	0	0	82.9825	0	0
c_000000000619	Ga0136641_100044911 molybdopterin synthase catalytic subunit [Ga0136641_1000449] strand(-)	0	0	88.4696	0	0
c_000000000620	Ga0136641_100044912 molybdopterin synthase sulfur carrier subunit [Ga0136641_1000449] strand(-)	0	0	0	0	0
c_000000000621	Ga0136641_100044913 molybdopterin molybdotransferase [Ga0136641_1000449] strand(-)	0	24.6129	20.7824	0	0
c_000000000622	Ga0136641_100044914 threonine synthase [Ga0136641_1000449] strand(-)	0	0	35.5695	0	0
c_000000000623	Ga0136641_100044915 homoserine dehydrogenase [Ga0136641_1000449] strand(-)	11.823	0	61.0221	0	0
c_000000000624	Ga0136641_100044916 alanine-synthesizing transaminase [Ga0136641_1000449] strand(-)	88.3041	0	0	0	0
c_000000000625	Ga0136641_10004492 dihydroxy-acid dehydratase [Ga0136641_1000449] strand(+)	25.2174	44.6377	73.8164	0	0
c_000000000626	Ga0136641_10004493 cytochrome c [Ga0136641_1000449] strand(+)	0	0	0	0	0
c_000000000627	Ga0136641_10004494 acetyl-CoA synthetase [Ga0136641_1000449] strand(-)	25.2704	91.1013	8.01377	0	0
c_000000000628	Ga0136641_10004495 fumarate hydratase, class I [Ga0136641_1000449] strand(+)	0	39.9871	53.8114	0	0
c_000000000629	Ga0136641_10004496 hypothetical protein [Ga0136641_1000449] strand(-)	0	35.6061	98.6364	0	0
c_000000000630	Ga0136641_10004497 acetolactate synthase-1/2/3 large subunit [Ga0136641_1000449] strand(-)	8.41984	35.8131	42.9642	0	0
c_000000000631	Ga0136641_10004498 Predicted arabinose efflux permease, MFS family [Ga0136641_1000449] strand(-)	0	22.7124	13.0719	0	0
c_000000000632	Ga0136641_10004499 ATP-dependent Clp protease ATP-binding subunit ClpB [Ga0136641_1000449] strand(-)	20.948	48.6621	72.63	0	0
c_000000000633	Ga0136641_10004511 hypothetical protein [Ga0136641_1000451] strand(-)	0	0	0	0	0
c_000000000634	Ga0136641_100045110 phosphopantothenoylcysteine decarboxylase / phosphopantothenate--cysteine ligase [Ga0136641_1000451] strand(+)	0	59.4378	66.0241	0	0
c_000000000635	Ga0136641_100045111 dUTP pyrophosphatase [Ga0136641_1000451] strand(+)	0	0	62	0	0
c_000000000636	Ga0136641_100045112 FKBP-type peptidyl-prolyl cis-trans isomerase SlyD [Ga0136641_1000451] strand(-)	0	48.4195	77.7299	0	0
c_000000000637	Ga0136641_100045113 50S ribosomal protein L16 3-hydroxylase [Ga0136641_1000451] strand(+)	24.856	12.428	0	0	0
c_000000000638	Ga0136641_100045114 hypothetical protein [Ga0136641_1000451] strand(-)	62.8205	93.5897	100	0	0
c_000000000639	Ga0136641_100045115 Phosphoribosyl 1,2-cyclic phosphodiesterase [Ga0136641_1000451] strand(-)	0	0	19.8986	0	0
c_000000000640	Ga0136641_100045116 outer membrane protein assembly factor BamC [Ga0136641_1000451] strand(-)	26.1187	45.8447	85.8447	0	0
c_000000000641	Ga0136641_100045117 4-hydroxy-tetrahydrodipicolinate synthase [Ga0136641_1000451] strand(-)	0	43.1499	86.6235	0	0
c_000000000642	Ga0136641_100045118 SAM-dependent methyltransferase [Ga0136641_1000451] strand(-)	0	0	55.8214	0	0
c_000000000643	Ga0136641_100045119 topoisomerase-4 subunit B [Ga0136641_1000451] strand(+)	0	19.4318	58.9548	0	0
c_000000000644	Ga0136641_10004512 Uncharacterized conserved protein, contains ferritin-like DUF455 domain [Ga0136641_1000451] strand(-)	0	0	18.5049	0	0
c_000000000645	Ga0136641_100045120 topoisomerase-4 subunit A [Ga0136641_1000451] strand(+)	0	0	0	0	0
c_000000000646	Ga0136641_10004513 Carbonic anhydrase or acetyltransferase, isoleucine patch superfamily [Ga0136641_1000451] strand(+)	47.7011	31.9923	51.341	0	0
c_000000000647	Ga0136641_10004514 molecular chaperone Hsp33 [Ga0136641_1000451] strand(+)	0	15.2064	55.7905	0	0
c_000000000648	Ga0136641_10004515 hypothetical protein [Ga0136641_1000451] strand(-)	0	27.5046	0	0	0
c_000000000649	Ga0136641_10004516 hypothetical protein [Ga0136641_1000451] strand(+)	0	80.5128	73.0769	0	0
c_000000000650	Ga0136641_10004517 enolase [Ga0136641_1000451] strand(-)	25.4264	43.7984	70.6977	0	0
c_000000000651	Ga0136641_10004518 2-dehydro-3-deoxyphosphooctonate aldolase (KDO 8-P synthase) [Ga0136641_1000451] strand(-)	25.3194	0	45.18	0	0
c_000000000652	Ga0136641_10004519 CTP synthase [Ga0136641_1000451] strand(-)	0	38.1894	83.1535	0	0
c_000000000653	Ga0136641_10004561 DNA polymerase-1 [Ga0136641_1000456] strand(-)	16.1683	15.67	36.1019	0	0
c_000000000654	Ga0136641_100045610 malate dehydrogenase [Ga0136641_1000456] strand(-)	30.5978	88.3485	57.0415	0	0
c_000000000655	Ga0136641_100045611 GntR family transcriptional regulator [Ga0136641_1000456] strand(+)	0	30.4511	40.4762	0	0
c_000000000656	Ga0136641_100045612 succinate dehydrogenase / fumarate reductase cytochrome b subunit [Ga0136641_1000456] strand(+)	0	46.8571	84	0	0
c_000000000657	Ga0136641_100045613 succinate dehydrogenase / fumarate reductase membrane anchor subunit [Ga0136641_1000456] strand(+)	0	0	53.5519	0	0
c_000000000658	Ga0136641_100045614 succinate dehydrogenase / fumarate reductase flavoprotein subunit [Ga0136641_1000456] strand(+)	36.394	52.1425	93.823	0	0
c_000000000659	Ga0136641_100045615 succinate dehydrogenase / fumarate reductase iron-sulfur subunit [Ga0136641_1000456] strand(+)	69.6454	64.9645	90.2128	0	0
c_000000000660	Ga0136641_100045616 antitoxin CptB [Ga0136641_1000456] strand(+)	0	0	0	0	0
c_000000000661	Ga0136641_10004562 hypothetical protein [Ga0136641_1000456] strand(-)	0	0	0	0	0
c_000000000662	Ga0136641_10004563 homoserine kinase type II [Ga0136641_1000456] strand(+)	0	18.8008	0	0	0
c_000000000663	Ga0136641_10004564 hypothetical protein [Ga0136641_1000456] strand(+)	0	0	0	0	0
c_000000000664	Ga0136641_10004565 DNA helicase-2 / ATP-dependent DNA helicase PcrA [Ga0136641_1000456] strand(-)	6.09996	0	22.8257	0	0
c_000000000665	Ga0136641_10004566 GMP reductase [Ga0136641_1000456] strand(+)	17.7856	16.8433	70.6714	0	0
c_000000000666	Ga0136641_10004567 aconitate hydratase 2 / 2-methylisocitrate dehydratase [Ga0136641_1000456] strand(-)	9.7318	12.2989	59.4636	0	0
c_000000000667	Ga0136641_10004568 hypothetical protein [Ga0136641_1000456] strand(-)	0	0	27.1357	0	0
c_000000000668	Ga0136641_10004569 citrate lyase subunit beta / citryl-CoA lyase [Ga0136641_1000456] strand(-)	0	0	48.9736	0	0
c_000000000669	Ga0136641_10004621 magnesium transporter [Ga0136641_1000462] strand(-)	0	63.8211	30.6911	0	0
c_000000000670	Ga0136641_100046210 4-hydroxy-tetrahydrodipicolinate reductase [Ga0136641_1000462] strand(+)	37.284	35.3086	78.3951	0	0
c_000000000671	Ga0136641_100046211 leucyl-tRNA synthetase [Ga0136641_1000462] strand(+)	0	18.4201	57.4751	0	0
c_000000000672	Ga0136641_100046212 LPS-assembly lipoprotein [Ga0136641_1000462] strand(+)	0	46.7505	31.4465	0	0
c_000000000673	Ga0136641_100046213 DNA polymerase-3 subunit delta [Ga0136641_1000462] strand(+)	0	0	29.9169	0	0
c_000000000674	Ga0136641_100046214 glutamate-5-semialdehyde dehydrogenase [Ga0136641_1000462] strand(+)	0	54.5171	50.8567	0	0
c_000000000675	Ga0136641_100046215 glutamate--cysteine ligase [Ga0136641_1000462] strand(+)	0	32.0988	48.9969	0	0
c_000000000676	Ga0136641_100046216 glutathione synthase [Ga0136641_1000462] strand(+)	0	15.7672	83.2804	0	0
c_000000000677	Ga0136641_100046217 hypothetical protein [Ga0136641_1000462] strand(-)	0	38.1313	0	0	0
c_000000000678	Ga0136641_100046218 malate synthase [Ga0136641_1000462] strand(-)	0	12.873	62.1483	0	0
c_000000000679	Ga0136641_10004622 putative sigma-54 modulation protein [Ga0136641_1000462] strand(+)	88.0952	96.4286	85.119	0	0
c_000000000680	Ga0136641_10004623 PTS system, nitrogen regulatory IIA component [Ga0136641_1000462] strand(+)	0	0	0	0	0
c_000000000681	Ga0136641_10004624 HPr kinase/phosphorylase [Ga0136641_1000462] strand(+)	0	21.3166	46.604	0	0
c_000000000682	Ga0136641_10004625 lipooligosaccharide transport system ATP-binding protein [Ga0136641_1000462] strand(+)	0	16.4502	29.1126	0	0
c_000000000683	Ga0136641_10004626 lipooligosaccharide transport system permease protein [Ga0136641_1000462] strand(+)	0	56.1198	23.3073	0	0
c_000000000684	Ga0136641_10004627 Tellurite resistance protein TehA [Ga0136641_1000462] strand(+)	28.3568	0	45.3521	0	0
c_000000000685	Ga0136641_10004628 Fur family transcriptional regulator, ferric uptake regulator [Ga0136641_1000462] strand(-)	34.2404	0	0	0	0
c_000000000686	Ga0136641_10004629 outer membrane protein assembly factor BamE [Ga0136641_1000462] strand(+)	47.7833	28.0788	0	0	0
c_000000000687	Ga0136641_10004741 hypothetical protein [Ga0136641_1000474] strand(-)	0	42.2619	0	0	0
c_000000000688	Ga0136641_100047410 Tripartite-type tricarboxylate transporter, receptor component TctC [Ga0136641_1000474] strand(-)	0	0	15.5155	0	0
c_000000000689	Ga0136641_100047411 iron complex outermembrane recepter protein [Ga0136641_1000474] strand(+)	0	0	37.2294	0	0
c_000000000690	Ga0136641_100047412 hypothetical protein [Ga0136641_1000474] strand(+)	0	0	0	0	0
c_000000000691	Ga0136641_100047413 salicylate hydroxylase [Ga0136641_1000474] strand(-)	0	0	29.7138	0	0
c_000000000692	Ga0136641_100047414 chromate transporter [Ga0136641_1000474] strand(-)	0	13.9194	13.2601	0	0
c_000000000693	Ga0136641_100047415 Transcriptional regulator, contains XRE-family HTH domain [Ga0136641_1000474] strand(-)	0	0	55.3114	0	0
c_000000000694	Ga0136641_100047416 2-oxo-hept-3-ene-1,7-dioate hydratase [Ga0136641_1000474] strand(-)	0	61.4458	0	0	0
c_000000000695	Ga0136641_10004742 Ion transport protein [Ga0136641_1000474] strand(-)	0	38.694	78.8499	0	0
c_000000000696	Ga0136641_10004743 hypothetical protein [Ga0136641_1000474] strand(-)	23.9153	16.0847	0	0	0
c_000000000697	Ga0136641_10004744 Tripartite-type tricarboxylate transporter, receptor component TctC [Ga0136641_1000474] strand(-)	0	39.7516	83.3333	0	0
c_000000000698	Ga0136641_10004745 MFS family permease [Ga0136641_1000474] strand(+)	30.5945	18.5705	62.2578	0	0
c_000000000699	Ga0136641_10004746 Tripartite-type tricarboxylate transporter, receptor component TctC [Ga0136641_1000474] strand(-)	28.3133	15.1606	54.0161	0	0
c_000000000700	Ga0136641_10004747 esterase FrsA [Ga0136641_1000474] strand(-)	25.2297	45.3634	37.8446	0	0
c_000000000701	Ga0136641_10004748 Tripartite-type tricarboxylate transporter, receptor component TctC [Ga0136641_1000474] strand(-)	27.451	35.8543	18.8609	0	0
c_000000000702	Ga0136641_10004749 2-keto-4-pentenoate hydratase/2-oxohepta-3-ene-1,7-dioic acid hydratase (catechol pathway) [Ga0136641_1000474] strand(+)	18.9621	79.3413	30.0399	0	0
c_000000000703	Ga0136641_10004851 hypothetical protein [Ga0136641_1000485] strand(+)	0	0	88.6179	0	0
c_000000000704	Ga0136641_100048510 enoyl-CoA hydratase [Ga0136641_1000485] strand(+)	0	0	72.8443	0	0
c_000000000705	Ga0136641_100048511 fatty-acyl-CoA synthase [Ga0136641_1000485] strand(+)	0	8.85226	12.3932	0	0
c_000000000706	Ga0136641_100048512 DNA-binding transcriptional regulator, MarR family [Ga0136641_1000485] strand(+)	0	0	0	0	0
c_000000000707	Ga0136641_100048513 hypothetical protein [Ga0136641_1000485] strand(+)	0	0	0	0	0
c_000000000708	Ga0136641_100048514 Acetyl-CoA acetyltransferase [Ga0136641_1000485] strand(+)	26.2837	15.6658	36.4665	0	0
c_000000000709	Ga0136641_100048515 crotonobetaine/carnitine-CoA ligase [Ga0136641_1000485] strand(-)	0	0	0	0	0
c_000000000710	Ga0136641_100048516 hypothetical protein [Ga0136641_1000485] strand(+)	0	37.0098	0	0	0
c_000000000711	Ga0136641_100048517 hypothetical protein [Ga0136641_1000485] strand(+)	0	0	0	0	0
c_000000000712	Ga0136641_100048518 hypothetical protein [Ga0136641_1000485] strand(+)	0	0	22.4199	0	0
c_000000000713	Ga0136641_100048519 hypothetical protein [Ga0136641_1000485] strand(+)	34.7126	45.977	69.1954	0	0
c_000000000714	Ga0136641_10004852 Tripartite-type tricarboxylate transporter, receptor component TctC [Ga0136641_1000485] strand(-)	0	0	0	0	0
c_000000000715	Ga0136641_100048520 3-oxoadipate enol-lactonase [Ga0136641_1000485] strand(+)	0	0	0	0	0
c_000000000716	Ga0136641_10004853 polar amino acid transport system substrate-binding protein [Ga0136641_1000485] strand(-)	0	0	0	0	0
c_000000000717	Ga0136641_10004854 Tripartite-type tricarboxylate transporter, receptor component TctC [Ga0136641_1000485] strand(-)	0	0	28.5563	0	0
c_000000000718	Ga0136641_10004855 putative oxidoreductase [Ga0136641_1000485] strand(-)	0	0	0	0	0
c_000000000719	Ga0136641_10004856 enoyl-[acyl-carrier protein] reductase II [Ga0136641_1000485] strand(+)	0	0	0	0	0
c_000000000720	Ga0136641_10004857 Enoyl-CoA hydratase/carnithine racemase [Ga0136641_1000485] strand(+)	0	0	20.2957	0	0
c_000000000721	Ga0136641_10004858 Crotonobetainyl-CoA:carnitine CoA-transferase CaiB [Ga0136641_1000485] strand(+)	15.4553	13.1997	18.9641	0	0
c_000000000722	Ga0136641_10004859 Tripartite-type tricarboxylate transporter, receptor component TctC [Ga0136641_1000485] strand(+)	0	61.1282	71.4872	0	0
c_000000000723	Ga0136641_10004881 Tripartite-type tricarboxylate transporter, receptor component TctC [Ga0136641_1000488] strand(-)	51.0998	45.3469	35.533	0	0
c_000000000724	Ga0136641_100048810 hypothetical protein [Ga0136641_1000488] strand(-)	0	0	35.8974	0	0
c_000000000725	Ga0136641_100048811 hypothetical protein [Ga0136641_1000488] strand(-)	0	0	85.2381	0	0
c_000000000726	Ga0136641_100048812 Co/Zn/Cd efflux system component [Ga0136641_1000488] strand(-)	0	15.9204	54.7264	0	0
c_000000000727	Ga0136641_100048813 Predicted methyltransferase [Ga0136641_1000488] strand(+)	0	30.0138	52.4205	0	0
c_000000000728	Ga0136641_100048814 pantoate--beta-alanine ligase [Ga0136641_1000488] strand(+)	0	0	0	0	0
c_000000000729	Ga0136641_100048815 shikimate dehydrogenase [Ga0136641_1000488] strand(+)	0	40.3756	33.8028	0	0
c_000000000730	Ga0136641_100048816 L-fuculose-phosphate aldolase [Ga0136641_1000488] strand(-)	0	61.7994	0	0	0
c_000000000731	Ga0136641_100048817 HCOMODA/2-hydroxy-3-carboxy-muconic semialdehyde decarboxylase [Ga0136641_1000488] strand(-)	25.4351	34.4043	19.6787	0	0
c_000000000732	Ga0136641_100048818 4,5-dihydroxyphthalate decarboxylase [Ga0136641_1000488] strand(-)	15.2525	40.5051	71.6162	0	0
c_000000000733	Ga0136641_10004882 Tripartite-type tricarboxylate transporter, receptor component TctC [Ga0136641_1000488] strand(+)	0	0	60.6996	0	0
c_000000000734	Ga0136641_10004883 2-Methylisocitrate lyase, PEP mutase family [Ga0136641_1000488] strand(+)	0	17.2967	91.4089	0	0
c_000000000735	Ga0136641_10004884 2-methylcitrate dehydratase PrpD [Ga0136641_1000488] strand(-)	11.3019	21.6023	59.3705	0	0
c_000000000736	Ga0136641_10004885 Tripartite-type tricarboxylate transporter, receptor component TctC [Ga0136641_1000488] strand(-)	0	22.8487	29.8714	0	0
c_000000000737	Ga0136641_10004886 NADH-FMN oxidoreductase RutF, flavin reductase (DIM6/NTAB) family [Ga0136641_1000488] strand(+)	0	0	40.3846	0	0
c_000000000738	Ga0136641_10004887 CO or xanthine dehydrogenase, Mo-binding subunit/CO or xanthine dehydrogenase, Mo-binding subunit/CO or xanthine dehydrogenase, Mo-binding subunit/CO or xanthine dehydrogenase, Mo-binding subunit [Ga0136641_1000488] strand(-)	0	40.6417	33.3333	0	0
c_000000000739	Ga0136641_10004888 nicotinate dehydrogenase subunit A [Ga0136641_1000488] strand(-)	52.8509	61.8421	0	0	0
c_000000000740	Ga0136641_10004889 protein CcmA, bactofilin family [Ga0136641_1000488] strand(-)	0	90.9357	93.8596	0	0
c_000000000741	Ga0136641_10005001 cell division protein ZapD [Ga0136641_1000500] strand(-)	0	0	58.7156	0	0
c_000000000742	Ga0136641_100050010 GTPase, G3E family [Ga0136641_1000500] strand(-)	0	0	11.9891	0	0
c_000000000743	Ga0136641_100050011 CopG family transcriptional regulator, nickel-responsive regulator [Ga0136641_1000500] strand(+)	32.4841	47.7707	0	0	0
c_000000000744	Ga0136641_100050012 high-affinity nickel-transport protein [Ga0136641_1000500] strand(-)	0	74.8775	18.5049	0	0
c_000000000745	Ga0136641_100050013 ethanolamine utilization protein EutA [Ga0136641_1000500] strand(-)	24.7241	19.5364	16.6667	0	0
c_000000000746	Ga0136641_100050014 toluene monooxygenase electron transfer component [Ga0136641_1000500] strand(-)	0	29.8714	56.9733	0	0
c_000000000747	Ga0136641_100050015 DNA-binding transcriptional regulator, IclR family [Ga0136641_1000500] strand(-)	0	23.6874	0	0	0
c_000000000748	Ga0136641_100050016 hypothetical protein [Ga0136641_1000500] strand(-)	0	0	0	0	0
c_000000000749	Ga0136641_100050017 iron(III) transport system permease protein [Ga0136641_1000500] strand(+)	0	62.4232	27.8615	0	0
c_000000000750	Ga0136641_100050018 iron(III) transport system ATP-binding protein [Ga0136641_1000500] strand(+)	0	72.3464	77.7467	0	0
c_000000000751	Ga0136641_100050019 hypothetical protein [Ga0136641_1000500] strand(+)	0	62.9167	0	0	0
c_000000000752	Ga0136641_10005002 dephospho-CoA kinase [Ga0136641_1000500] strand(-)	0	68.3801	35.9813	0	0
c_000000000753	Ga0136641_10005003 leader peptidase (prepilin peptidase) / N-methyltransferase [Ga0136641_1000500] strand(-)	0	0	24.3032	0	0
c_000000000754	Ga0136641_10005004 hypothetical protein [Ga0136641_1000500] strand(-)	0	0	0	0	0
c_000000000755	Ga0136641_10005005 hypothetical protein [Ga0136641_1000500] strand(-)	0	0	0	0	0
c_000000000756	Ga0136641_10005006 Tripartite-type tricarboxylate transporter, receptor component TctC [Ga0136641_1000500] strand(+)	42.4519	46.3019	85.5117	0	0
c_000000000757	Ga0136641_10005007 biphenyl 2,3-dioxygenase ferredoxin subunit [Ga0136641_1000500] strand(-)	0	47.4843	76.4151	0	0
c_000000000758	Ga0136641_10005008 Phenylpropionate dioxygenase, large terminal subunit [Ga0136641_1000500] strand(+)	17.3271	39.1608	55.5556	0	0
c_000000000759	Ga0136641_10005009 Threonine dehydrogenase [Ga0136641_1000500] strand(+)	26.1261	81.1712	70.5405	0	0
c_000000000760	Ga0136641_10005201 Flagellar biosynthesis/type III secretory pathway protein FliH [Ga0136641_1000520] strand(+)	24.552	20.1613	13.9785	0	0
c_000000000761	Ga0136641_100052010 flagellar biosynthetic protein FliQ [Ga0136641_1000520] strand(+)	0	0	56.2963	0	0
c_000000000762	Ga0136641_100052011 flagellar biosynthetic protein FliR [Ga0136641_1000520] strand(+)	0	52.1964	0	0	0
c_000000000763	Ga0136641_100052012 flagellar biosynthetic protein FlhB [Ga0136641_1000520] strand(+)	0	18.0484	15.8895	0	0
c_000000000764	Ga0136641_100052013 hypothetical protein [Ga0136641_1000520] strand(+)	14.3169	58.8525	29.6721	0	0
c_000000000765	Ga0136641_100052014 hypothetical protein [Ga0136641_1000520] strand(+)	0	90	76.4103	0	0
c_000000000766	Ga0136641_100052015 hypothetical protein [Ga0136641_1000520] strand(+)	26.0952	64.5714	37.5238	0	0
c_000000000767	Ga0136641_100052016 flagellin [Ga0136641_1000520] strand(-)	20.7343	81.2815	98.8481	0	0
c_000000000768	Ga0136641_100052017 hypothetical protein [Ga0136641_1000520] strand(+)	44.152	79.8246	0	0	0
c_000000000769	Ga0136641_100052018 hypothetical protein [Ga0136641_1000520] strand(+)	36.4734	80.4348	96.3768	0	0
c_000000000770	Ga0136641_100052019 hypothetical protein [Ga0136641_1000520] strand(-)	0	0	0	0	0
c_000000000771	Ga0136641_10005202 hypothetical protein [Ga0136641_1000520] strand(+)	42.0221	0	23.8547	0	0
c_000000000772	Ga0136641_10005203 flagellum-specific ATP synthase [Ga0136641_1000520] strand(+)	46.1596	0	38.3296	0	0
c_000000000773	Ga0136641_10005204 Flagellar biosynthesis chaperone FliJ [Ga0136641_1000520] strand(+)	0	0	65.368	0	0
c_000000000774	Ga0136641_10005205 Response regulator c-di-GMP phosphodiesterase, RpfG family, contains REC and HD-GYP domains [Ga0136641_1000520] strand(-)	0	0	32.475	0	0
c_000000000775	Ga0136641_10005206 hypothetical protein [Ga0136641_1000520] strand(-)	16.557	0	31.1404	0	0
c_000000000776	Ga0136641_10005207 hypothetical protein [Ga0136641_1000520] strand(-)	0	0	31.2629	0	0
c_000000000777	Ga0136641_10005208 flagellar protein FliO/FliZ [Ga0136641_1000520] strand(+)	0	88.604	0	0	0
c_000000000778	Ga0136641_10005209 flagellar biosynthetic protein FliP [Ga0136641_1000520] strand(+)	0	33.7808	45.7494	0	0
c_000000000779	Ga0136641_10005231 multidrug efflux pump [Ga0136641_1000523] strand(+)	10.2358	16.1844	49.5713	0	0
c_000000000780	Ga0136641_100052310 NADH dehydrogenase [Ga0136641_1000523] strand(-)	0	29.1533	16.1844	0	0
c_000000000781	Ga0136641_100052311 chaperonin GroEL [Ga0136641_1000523] strand(-)	99.9393	84.2137	100	21.7972	21.7972
c_000000000782	Ga0136641_100052312 chaperonin GroES [Ga0136641_1000523] strand(-)	64.6048	62.8866	99.3127	0	0
c_000000000783	Ga0136641_100052313 Transcriptional regulator, contains XRE-family HTH domain [Ga0136641_1000523] strand(+)	0	0	0	0	0
c_000000000784	Ga0136641_100052314 serine/threonine-protein kinase HipA [Ga0136641_1000523] strand(+)	0	16.0671	0	0	0
c_000000000785	Ga0136641_100052315 S-adenosylmethionine synthetase [Ga0136641_1000523] strand(-)	32.1101	40.7492	75.5352	0	0
c_000000000786	Ga0136641_100052316 KDO2-lipid IV(A) lauroyltransferase [Ga0136641_1000523] strand(+)	0	0	0	0	0
c_000000000787	Ga0136641_10005232 Outer membrane protein TolC [Ga0136641_1000523] strand(+)	0	20.172	19.9735	0	0
c_000000000788	Ga0136641_10005233 hypothetical protein [Ga0136641_1000523] strand(-)	31.6348	51.5924	29.5117	0	0
c_000000000789	Ga0136641_10005234 hypothetical protein [Ga0136641_1000523] strand(-)	0	0	0	0	0
c_000000000790	Ga0136641_10005235 hypothetical protein [Ga0136641_1000523] strand(-)	0	0	0	0	0
c_000000000791	Ga0136641_10005236 hypothetical protein [Ga0136641_1000523] strand(+)	0	18.8953	0	0	0
c_000000000792	Ga0136641_10005237 tRNA nucleotidyltransferase (CCA-adding enzyme) [Ga0136641_1000523] strand(-)	14.4097	26.2153	33.941	0	0
c_000000000793	Ga0136641_10005238 hypothetical protein [Ga0136641_1000523] strand(+)	0	23.8782	23.7981	0	0
c_000000000794	Ga0136641_10005239 Predicted DNA-binding protein, contains XRE-type HTH domain [Ga0136641_1000523] strand(+)	0	0	0	0	0
c_000000000795	Ga0136641_10005491 hypothetical protein [Ga0136641_1000549] strand(-)	0	0	0	0	0
c_000000000796	Ga0136641_100054910 hypothetical protein [Ga0136641_1000549] strand(-)	0	0	0	0	0
c_000000000797	Ga0136641_100054911 hypothetical protein [Ga0136641_1000549] strand(-)	0	0	0	0	0
c_000000000798	Ga0136641_100054912 hypothetical protein [Ga0136641_1000549] strand(-)	0	0	0	0	0
c_000000000799	Ga0136641_100054913 hypothetical protein [Ga0136641_1000549] strand(-)	0	0	0	0	0
c_000000000800	Ga0136641_100054914 hypothetical protein [Ga0136641_1000549] strand(-)	0	0	0	0	0
c_000000000801	Ga0136641_100054915 hypothetical protein [Ga0136641_1000549] strand(-)	0	0	0	0	0
c_000000000802	Ga0136641_100054916 hypothetical protein [Ga0136641_1000549] strand(-)	0	0	0	0	0
c_000000000803	Ga0136641_100054917 crossover junction endodeoxyribonuclease RusA [Ga0136641_1000549] strand(-)	0	0	0	0	0
c_000000000804	Ga0136641_100054918 hypothetical protein [Ga0136641_1000549] strand(-)	0	0	0	0	0
c_000000000805	Ga0136641_100054919 hypothetical protein [Ga0136641_1000549] strand(-)	0	0	0	0	0
c_000000000806	Ga0136641_10005492 hypothetical protein [Ga0136641_1000549] strand(-)	0	0	0	0	0
c_000000000807	Ga0136641_100054920 hypothetical protein [Ga0136641_1000549] strand(-)	0	0	0	0	0
c_000000000808	Ga0136641_100054921 hypothetical protein [Ga0136641_1000549] strand(-)	0	0	62.1399	0	0
c_000000000809	Ga0136641_100054922 hypothetical protein [Ga0136641_1000549] strand(-)	0	0	0	0	0
c_000000000810	Ga0136641_100054923 hypothetical protein [Ga0136641_1000549] strand(-)	0	0	0	0	0
c_000000000811	Ga0136641_100054924 hypothetical protein [Ga0136641_1000549] strand(-)	0	0	0	0	0
c_000000000812	Ga0136641_100054925 hypothetical protein [Ga0136641_1000549] strand(-)	0	0	0	0	0
c_000000000813	Ga0136641_100054926 hypothetical protein [Ga0136641_1000549] strand(-)	0	0	0	0	0
c_000000000814	Ga0136641_100054927 hypothetical protein [Ga0136641_1000549] strand(-)	0	0	0	0	0
c_000000000815	Ga0136641_100054928 hypothetical protein [Ga0136641_1000549] strand(-)	0	0	0	0	0
c_000000000816	Ga0136641_100054929 Uncharacterized conserved protein YdaU, DUF1376 family [Ga0136641_1000549] strand(-)	0	0	0	0	0
c_000000000817	Ga0136641_10005493 hypothetical protein [Ga0136641_1000549] strand(-)	0	0	0	0	0
c_000000000818	Ga0136641_100054930 DNA-binding transcriptional regulator YdaS, prophage-encoded, Cro superfamily [Ga0136641_1000549] strand(-)	0	0	0	0	0
c_000000000819	Ga0136641_100054931 hypothetical protein [Ga0136641_1000549] strand(+)	0	0	0	0	0
c_000000000820	Ga0136641_100054932 hypothetical protein [Ga0136641_1000549] strand(+)	0	0	0	0	0
c_000000000821	Ga0136641_100054933 hypothetical protein [Ga0136641_1000549] strand(+)	0	0	0	0	0
c_000000000822	Ga0136641_100054934 hypothetical protein [Ga0136641_1000549] strand(+)	0	0	0	0	0
c_000000000823	Ga0136641_100054935 hypothetical protein [Ga0136641_1000549] strand(+)	0	0	0	0	0
c_000000000824	Ga0136641_100054936 hypothetical protein [Ga0136641_1000549] strand(+)	0	0	0	0	0
c_000000000825	Ga0136641_100054937 Soluble lytic murein transglycosylase [Ga0136641_1000549] strand(-)	0	0	0	0	0
c_000000000826	Ga0136641_100054938 hypothetical protein [Ga0136641_1000549] strand(-)	0	0	0	0	0
c_000000000827	Ga0136641_10005494 Antirestriction protein ArdC [Ga0136641_1000549] strand(-)	0	0	0	0	0
c_000000000828	Ga0136641_10005495 hypothetical protein [Ga0136641_1000549] strand(-)	0	0	0	0	0
c_000000000829	Ga0136641_10005496 hypothetical protein [Ga0136641_1000549] strand(-)	0	0	0	0	0
c_000000000830	Ga0136641_10005497 hypothetical protein [Ga0136641_1000549] strand(-)	0	0	0	0	0
c_000000000831	Ga0136641_10005498 hypothetical protein [Ga0136641_1000549] strand(-)	0	0	0	0	0
c_000000000832	Ga0136641_10005499 hypothetical protein [Ga0136641_1000549] strand(-)	0	0	0	0	0
c_000000000833	Ga0136641_10005501 Tripartite-type tricarboxylate transporter, receptor component TctC [Ga0136641_1000550] strand(+)	14.8265	18.5068	31.756	0	0
c_000000000834	Ga0136641_100055010 protocatechuate 4,5-dioxygenase, alpha chain [Ga0136641_1000550] strand(+)	0	0	0	0	0
c_000000000835	Ga0136641_100055011 protocatechuate 4,5-dioxygenase, beta chain/2,3-dihydroxyphenylpropionate 1,2-dioxygenase [Ga0136641_1000550] strand(+)	0	0	17.8241	0	0
c_000000000836	Ga0136641_100055012 2-polyprenyl-6-methoxyphenol hydroxylase/Glycine/D-amino acid oxidase (deaminating) [Ga0136641_1000550] strand(+)	0	0	0	0	0
c_000000000837	Ga0136641_100055013 Tripartite-type tricarboxylate transporter, receptor component TctC [Ga0136641_1000550] strand(+)	0	61.8902	0	0	0
c_000000000838	Ga0136641_100055014 5-methylthioadenosine/S-adenosylhomocysteine deaminase [Ga0136641_1000550] strand(-)	0	34.5965	24.4912	0	0
c_000000000839	Ga0136641_100055015 Tripartite-type tricarboxylate transporter, receptor component TctC [Ga0136641_1000550] strand(-)	0	0	0	0	0
c_000000000840	Ga0136641_10005502 Arylsulfatase A [Ga0136641_1000550] strand(+)	11.3876	16.9683	11.3876	0	0
c_000000000841	Ga0136641_10005503 MFS family permease [Ga0136641_1000550] strand(-)	0	9.99201	0	0	0
c_000000000842	Ga0136641_10005504 Dienelactone hydrolase [Ga0136641_1000550] strand(+)	0	67.1551	0	0	0
c_000000000843	Ga0136641_10005505 Tripartite-type tricarboxylate transporter, receptor component TctC [Ga0136641_1000550] strand(-)	0	31.4631	0	0	0
c_000000000844	Ga0136641_10005506 Catechol 2,3-dioxygenase/Catechol 2,3-dioxygenase [Ga0136641_1000550] strand(+)	0	66.6667	60.866	0	0
c_000000000845	Ga0136641_10005507 Tripartite-type tricarboxylate transporter, receptor component TctC [Ga0136641_1000550] strand(+)	0	62.1349	50.4532	0	0
c_000000000846	Ga0136641_10005508 Malate/lactate/ureidoglycolate dehydrogenase, LDH2 family [Ga0136641_1000550] strand(+)	0	0	17.186	0	0
c_000000000847	Ga0136641_10005509 N-acyl-D-amino-acid deacylase [Ga0136641_1000550] strand(+)	0	9.60347	28.005	0	0
c_000000000848	Ga0136641_10005581 hypothetical protein [Ga0136641_1000558] strand(+)	0	65.0869	23.8547	0	0
c_000000000849	Ga0136641_100055810 3-oxoadipate enol-lactonase [Ga0136641_1000558] strand(+)	28.5363	0	70.1107	0	0
c_000000000850	Ga0136641_100055811 enoyl-CoA hydratase [Ga0136641_1000558] strand(+)	0	61.7486	91.1202	0	0
c_000000000851	Ga0136641_100055812 hypothetical protein [Ga0136641_1000558] strand(+)	42.2969	0	47.619	0	0
c_000000000852	Ga0136641_100055813 Tripartite-type tricarboxylate transporter, receptor component TctC [Ga0136641_1000558] strand(+)	52.3669	0	54.5365	0	0
c_000000000853	Ga0136641_100055814 iron(III) transport system substrate-binding protein [Ga0136641_1000558] strand(+)	26.0623	16.6195	16.2417	0	0
c_000000000854	Ga0136641_100055815 4-hydroxy-3-polyprenylbenzoate decarboxylase [Ga0136641_1000558] strand(+)	18.738	28.7444	9.30529	0	0
c_000000000855	Ga0136641_10005582 protein of unknown function (DUF4936) [Ga0136641_1000558] strand(-)	0	0	0	0	0
c_000000000856	Ga0136641_10005583 Tripartite-type tricarboxylate transporter, receptor component TctC [Ga0136641_1000558] strand(-)	0	38.038	47.6476	0	0
c_000000000857	Ga0136641_10005584 4-hydroxy-3-polyprenylbenzoate decarboxylase [Ga0136641_1000558] strand(-)	0	29.4606	19.7787	0	0
c_000000000858	Ga0136641_10005585 4-hydroxy-3-polyprenylbenzoate decarboxylase [Ga0136641_1000558] strand(-)	30.9436	0	64.0319	0	0
c_000000000859	Ga0136641_10005586 LysR family transcriptional regulator, glycine cleavage system transcriptional activator [Ga0136641_1000558] strand(-)	0	21.7009	59.3353	0	0
c_000000000860	Ga0136641_10005587 carbon-monoxide dehydrogenase medium subunit/2-furoyl-CoA dehydrogenase FAD binding subunit [Ga0136641_1000558] strand(+)	37.0123	16.8339	54.4036	0	0
c_000000000861	Ga0136641_10005588 carbon-monoxide dehydrogenase small subunit [Ga0136641_1000558] strand(+)	0	88.3721	77.907	0	0
c_000000000862	Ga0136641_10005589 2-furoyl-CoA dehydrogenase large subunit [Ga0136641_1000558] strand(+)	21.2951	56.0399	39.1034	0	0
c_000000000863	Ga0136641_10005751 Cu2+-exporting ATPase [Ga0136641_1000575] strand(-)	0	0	13.1935	0	0
c_000000000864	Ga0136641_100057510 NitT/TauT family transport system substrate-binding protein [Ga0136641_1000575] strand(-)	43.619	88.4762	99.9048	0	0
c_000000000865	Ga0136641_100057511 Acetylornithine deacetylase/Succinyl-diaminopimelate desuccinylase [Ga0136641_1000575] strand(-)	33.6303	29.3244	25.5382	0	0
c_000000000866	Ga0136641_100057512 N-carbamoyl-L-amino-acid hydrolase [Ga0136641_1000575] strand(-)	27.8438	0	0	0	0
c_000000000867	Ga0136641_100057513 Peptidoglycan/xylan/chitin deacetylase, PgdA/CDA1 family [Ga0136641_1000575] strand(-)	0	58.9989	59.7444	0	0
c_000000000868	Ga0136641_10005752 Nucleotide-binding universal stress protein, UspA family [Ga0136641_1000575] strand(+)	0	0	0	0	0
c_000000000869	Ga0136641_10005753 16S rRNA pseudouridine516 synthase [Ga0136641_1000575] strand(+)	0	0	41.129	0	0
c_000000000870	Ga0136641_10005754 DNA-binding beta-propeller fold protein YncE/DNA-binding beta-propeller fold protein YncE [Ga0136641_1000575] strand(+)	0	30.4129	56.999	0	0
c_000000000871	Ga0136641_10005755 Peptidoglycan/xylan/chitin deacetylase, PgdA/CDA1 family [Ga0136641_1000575] strand(+)	0	0	21.6023	0	0
c_000000000872	Ga0136641_10005756 Sterol desaturase/sphingolipid hydroxylase, fatty acid hydroxylase superfamily [Ga0136641_1000575] strand(+)	0	0	37.1282	0	0
c_000000000873	Ga0136641_10005757 MFS family permease [Ga0136641_1000575] strand(+)	0	36.211	37.8897	0	0
c_000000000874	Ga0136641_10005758 NitT/TauT family transport system permease protein [Ga0136641_1000575] strand(-)	18.2367	0	66.4251	0	0
c_000000000875	Ga0136641_10005759 NitT/TauT family transport system ATP-binding protein [Ga0136641_1000575] strand(-)	0	18.4242	61.3333	0	0
c_000000000876	Ga0136641_10005851 NAD(P)-dependent dehydrogenase, short-chain alcohol dehydrogenase family [Ga0136641_1000585] strand(-)	0	0	0	0	0
c_000000000877	Ga0136641_100058510 hypothetical protein [Ga0136641_1000585] strand(-)	0	86.9565	0	0	0
c_000000000878	Ga0136641_100058511 hypothetical protein [Ga0136641_1000585] strand(-)	23.5481	91.8059	41.3683	0	0
c_000000000879	Ga0136641_100058512 hypothetical protein [Ga0136641_1000585] strand(-)	0	0	0	0	0
c_000000000880	Ga0136641_100058513 KUP system potassium uptake protein [Ga0136641_1000585] strand(+)	0	18.4441	21.9474	0	0
c_000000000881	Ga0136641_100058514 Tripartite-type tricarboxylate transporter, receptor component TctC [Ga0136641_1000585] strand(-)	0	0	0	0	0
c_000000000882	Ga0136641_100058515 NAD(P)-dependent dehydrogenase, short-chain alcohol dehydrogenase family [Ga0136641_1000585] strand(-)	0	45.142	0	0	0
c_000000000883	Ga0136641_100058516 GST-like protein [Ga0136641_1000585] strand(-)	0	0	40.3226	0	0
c_000000000884	Ga0136641_10005852 Tripartite-type tricarboxylate transporter, receptor component TctC [Ga0136641_1000585] strand(+)	0	47.7064	36.7992	0	0
c_000000000885	Ga0136641_10005853 Pimeloyl-ACP methyl ester carboxylesterase [Ga0136641_1000585] strand(-)	0	47.3545	25.3968	0	0
c_000000000886	Ga0136641_10005854 fumarate reductase flavoprotein subunit [Ga0136641_1000585] strand(+)	0	56.5365	0	0	0
c_000000000887	Ga0136641_10005855 Tripartite-type tricarboxylate transporter, receptor component TctC [Ga0136641_1000585] strand(+)	0	23.0691	27.3374	0	0
c_000000000888	Ga0136641_10005856 Tripartite-type tricarboxylate transporter, receptor component TctC [Ga0136641_1000585] strand(-)	0	39.9177	16.1523	0	0
c_000000000889	Ga0136641_10005857 transaldolase [Ga0136641_1000585] strand(+)	0	0	0	0	0
c_000000000890	Ga0136641_10005858 Cupin domain protein [Ga0136641_1000585] strand(+)	0	66.4804	98.6965	0	0
c_000000000891	Ga0136641_10005859 Esterase/lipase [Ga0136641_1000585] strand(+)	0	53.2928	29.9899	0	0
c_000000000892	Ga0136641_10005871 dihydroxy-acid dehydratase [Ga0136641_1000587] strand(-)	66.1512	25.945	70.9622	0	0
c_000000000893	Ga0136641_100058710 membrane-bound lytic murein transglycosylase B [Ga0136641_1000587] strand(-)	0	17.2222	37.1429	0	0
c_000000000894	Ga0136641_100058711 Acetoin utilization deacetylase AcuC [Ga0136641_1000587] strand(+)	18.9727	31.1321	46.8553	0	0
c_000000000895	Ga0136641_100058712 Small-conductance mechanosensitive channel [Ga0136641_1000587] strand(+)	0	0	0	0	0
c_000000000896	Ga0136641_100058713 electron transfer flavoprotein beta subunit [Ga0136641_1000587] strand(+)	48.8	95.4667	68.2667	0	0
c_000000000897	Ga0136641_100058714 electron transfer flavoprotein alpha subunit [Ga0136641_1000587] strand(+)	44.6581	20.8333	69.6581	0	0
c_000000000898	Ga0136641_100058715 hypothetical protein [Ga0136641_1000587] strand(+)	13.177	0	28.029	0	0
c_000000000899	Ga0136641_100058716 nitronate monooxygenase [Ga0136641_1000587] strand(+)	0	0	0	0	0
c_000000000900	Ga0136641_100058717 Acyl-CoA hydrolase [Ga0136641_1000587] strand(-)	0	0	0	0	0
c_000000000901	Ga0136641_100058718 taurine dioxygenase [Ga0136641_1000587] strand(-)	0	0	0	0	0
c_000000000902	Ga0136641_10005872 phosphatidylglycerol:prolipoprotein diacylglycerol transferase [Ga0136641_1000587] strand(+)	0	36.6667	58.5185	0	0
c_000000000903	Ga0136641_10005873 DNA-binding transcriptional regulator, GntR family [Ga0136641_1000587] strand(+)	0	27.4336	55.0147	0	0
c_000000000904	Ga0136641_10005874 malonyl-CoA decarboxylase [Ga0136641_1000587] strand(+)	0	10.3994	37.1901	0	0
c_000000000905	Ga0136641_10005875 formyl-CoA transferase [Ga0136641_1000587] strand(+)	12.6634	57.598	33.0065	0	0
c_000000000906	Ga0136641_10005876 Tryptophan-rich protein (DUF2389) [Ga0136641_1000587] strand(-)	0	0	0	0	0
c_000000000907	Ga0136641_10005877 Antitoxin component of the MazEF toxin-antitoxin module [Ga0136641_1000587] strand(+)	0	67.1111	0	0	0
c_000000000908	Ga0136641_10005878 death on curing protein [Ga0136641_1000587] strand(+)	0	0	61.0687	0	0
c_000000000909	Ga0136641_10005879 Tryptophan-rich protein (DUF2389) [Ga0136641_1000587] strand(-)	0	0	0	0	0
c_000000000910	Ga0136641_10006311 signal peptidase I [Ga0136641_1000631] strand(-)	0	16.8904	61.0738	0	0
c_000000000911	Ga0136641_100063110 large subunit ribosomal protein L32 [Ga0136641_1000631] strand(-)	0	82.5137	97.2678	0	0
c_000000000912	Ga0136641_100063111 uncharacterized protein [Ga0136641_1000631] strand(-)	0	0	45.0886	0	0
c_000000000913	Ga0136641_100063112 septum formation protein [Ga0136641_1000631] strand(+)	0	0	23.1951	0	0
c_000000000914	Ga0136641_100063113 16S rRNA (cytidine1402-2'-O)-methyltransferase [Ga0136641_1000631] strand(+)	0	24.5059	0	0	0
c_000000000915	Ga0136641_100063114 protease-4 [Ga0136641_1000631] strand(-)	27.5046	68.0328	93.0783	0	0
c_000000000916	Ga0136641_100063115 Ferredoxin subunit of nitrite reductase or a ring-hydroxylating dioxygenase [Ga0136641_1000631] strand(-)	0	65.3543	42.5197	0	0
c_000000000917	Ga0136641_100063116 phosphoglycolate phosphatase [Ga0136641_1000631] strand(-)	0	0	0	0	0
c_000000000918	Ga0136641_10006312 GTP-binding protein LepA [Ga0136641_1000631] strand(-)	0	25.9934	42.8256	0	0
c_000000000919	Ga0136641_10006313 serine protease Do [Ga0136641_1000631] strand(-)	60.7095	30.7229	74.8327	0	0
c_000000000920	Ga0136641_10006314 3-oxoacyl-[acyl-carrier-protein] synthase II [Ga0136641_1000631] strand(-)	0	17.395	56.8123	0	0
c_000000000921	Ga0136641_10006315 acyl carrier protein [Ga0136641_1000631] strand(-)	75	100	100	0	0
c_000000000922	Ga0136641_10006316 3-oxoacyl-[acyl-carrier protein] reductase [Ga0136641_1000631] strand(-)	40.2667	0	39.2	0	0
c_000000000923	Ga0136641_10006317 [acyl-carrier-protein] S-malonyltransferase [Ga0136641_1000631] strand(-)	0	0	54.9689	0	0
c_000000000924	Ga0136641_10006318 3-oxoacyl-[acyl-carrier-protein] synthase-3 [Ga0136641_1000631] strand(-)	0	0	71.2575	0	0
c_000000000925	Ga0136641_10006319 glycerol-3-phosphate acyltransferase PlsX [Ga0136641_1000631] strand(-)	0	16.0458	67.7173	0	0
c_000000000926	Ga0136641_10006791 hypothetical protein [Ga0136641_1000679] strand(+)	19.5495	21.3514	0	0	0
c_000000000927	Ga0136641_100067910 Flagellar hook protein FlgE/Flagellar hook-associated protein FlgK/Flagellar basal body rod protein FlgC [Ga0136641_1000679] strand(+)	52.7603	68.1691	61.2159	0	0
c_000000000928	Ga0136641_100067911 flagellar basal-body rod protein FlgF [Ga0136641_1000679] strand(+)	86.5359	21.3072	29.1503	0	0
c_000000000929	Ga0136641_100067912 flagellar basal-body rod protein FlgG [Ga0136641_1000679] strand(+)	19.2112	48.9822	68.3206	0	0
c_000000000930	Ga0136641_100067913 flagellar L-ring protein precursor FlgH [Ga0136641_1000679] strand(+)	0	63.3333	68.0769	0	0
c_000000000931	Ga0136641_100067914 flagellar P-ring protein precursor FlgI [Ga0136641_1000679] strand(+)	16.9794	69.8838	76.5862	0	0
c_000000000932	Ga0136641_100067915 flagellar protein FlgJ [Ga0136641_1000679] strand(+)	47.4843	47.4843	47.4843	0	0
c_000000000933	Ga0136641_10006792 flagellar biosynthesis protein [Ga0136641_1000679] strand(+)	0	0	47.3016	0	0
c_000000000934	Ga0136641_10006793 Flagellar biosynthesis/type III secretory pathway chaperone [Ga0136641_1000679] strand(-)	73.4694	98.8662	96.3719	0	0
c_000000000935	Ga0136641_10006794 Negative regulator of flagellin synthesis (anti-sigma28 factor) [Ga0136641_1000679] strand(-)	100	99.6914	100	0	0
c_000000000936	Ga0136641_10006795 Flagella basal body P-ring formation protein FlgA [Ga0136641_1000679] strand(-)	0	28.2772	77.5281	0	0
c_000000000937	Ga0136641_10006796 hypothetical protein [Ga0136641_1000679] strand(+)	0	34.7025	23.8547	0	0
c_000000000938	Ga0136641_10006797 flagellar basal-body rod protein FlgB [Ga0136641_1000679] strand(+)	37.0098	99.7549	91.1765	0	0
c_000000000939	Ga0136641_10006798 flagellar basal-body rod protein FlgC [Ga0136641_1000679] strand(+)	0	89.9767	82.9837	0	0
c_000000000940	Ga0136641_10006799 flagellar basal-body rod modification protein FlgD [Ga0136641_1000679] strand(+)	21.8927	97.3164	64.4068	0	0
c_000000000941	Ga0136641_10006861 DNA gyrase subunit B [Ga0136641_1000686] strand(+)	0	46.8217	71.1628	0	0
c_000000000942	Ga0136641_100068610 cob(I)alamin adenosyltransferase [Ga0136641_1000686] strand(+)	0	72.198	38.5735	0	0
c_000000000943	Ga0136641_100068611 Acyl-coenzyme A thioesterase PaaI, contains HGG motif [Ga0136641_1000686] strand(-)	0	0	98.3568	0	0
c_000000000944	Ga0136641_100068612 hypothetical protein [Ga0136641_1000686] strand(-)	100	98.5816	98.5816	0	0
c_000000000945	Ga0136641_100068613 ribosome-associated protein [Ga0136641_1000686] strand(+)	0	67.1605	0	0	0
c_000000000946	Ga0136641_100068614 glutaryl-CoA dehydrogenase [Ga0136641_1000686] strand(+)	13.9515	37.9282	59.482	0	0
c_000000000947	Ga0136641_100068615 tRNA-specific 2-thiouridylase [Ga0136641_1000686] strand(+)	0	33.7662	14.632	0	0
c_000000000948	Ga0136641_100068616 DNA-binding transcriptional regulator, LysR family [Ga0136641_1000686] strand(-)	0	0	44.1358	0	0
c_000000000949	Ga0136641_100068617 hypothetical protein [Ga0136641_1000686] strand(+)	98.3092	0	99.7585	0	0
c_000000000950	Ga0136641_10006862 hypothetical protein [Ga0136641_1000686] strand(-)	0	28.3616	34.1243	0	0
c_000000000951	Ga0136641_10006863 3-oxoacyl-[acyl-carrier-protein] synthase II [Ga0136641_1000686] strand(-)	0	73.78	12.4897	0	0
c_000000000952	Ga0136641_10006864 acyl carrier protein [Ga0136641_1000686] strand(-)	0	0	82.1705	0	0
c_000000000953	Ga0136641_10006865 tRNA uridine 5-carboxymethylaminomethyl modification enzyme [Ga0136641_1000686] strand(+)	0	38.9564	32.1682	0	0
c_000000000954	Ga0136641_10006866 16S rRNA (guanine527-N7)-methyltransferase [Ga0136641_1000686] strand(+)	0	26.2121	22.8788	0	0
c_000000000955	Ga0136641_10006867 Threonine/homoserine/homoserine lactone efflux protein [Ga0136641_1000686] strand(+)	0	0	0	0	0
c_000000000956	Ga0136641_10006868 chromosome partitioning protein [Ga0136641_1000686] strand(+)	0	37.578	37.7029	0	0
c_000000000957	Ga0136641_10006869 chromosome partitioning protein, ParB family [Ga0136641_1000686] strand(+)	0	0	43.0108	0	0
c_000000000958	Ga0136641_10006941 2-C-methyl-D-erythritol 4-phosphate cytidylyltransferase/2-C-methyl-D-erythritol 4-phosphate cytidylyltransferase / 2-C-methyl-D-erythritol 2,4-cyclodiphosphate synthase [Ga0136641_1000694] strand(-)	0	0	38.523	0	0
c_000000000959	Ga0136641_100069410 gluconate 2-dehydrogenase [Ga0136641_1000694] strand(-)	0	24.924	61.9048	0	0
c_000000000960	Ga0136641_100069411 Na+/H+ antiporter NhaD [Ga0136641_1000694] strand(-)	0	0	22.956	0	0
c_000000000961	Ga0136641_10006942 transcription-repair coupling factor (superfamily II helicase) [Ga0136641_1000694] strand(+)	0	12.7678	18.7089	0	0
c_000000000962	Ga0136641_10006943 phosphoserine phosphatase [Ga0136641_1000694] strand(+)	20.6284	0	37.5683	0	0
c_000000000963	Ga0136641_10006944 excinuclease ABC subunit C [Ga0136641_1000694] strand(-)	18.2276	34.5921	26.2336	0	0
c_000000000964	Ga0136641_10006945 hypothetical protein [Ga0136641_1000694] strand(+)	0	0	20.5326	0	0
c_000000000965	Ga0136641_10006946 elongation factor P [Ga0136641_1000694] strand(+)	0	52.4324	82.3423	0	0
c_000000000966	Ga0136641_10006947 hypothetical protein [Ga0136641_1000694] strand(+)	0	17.455	52.5901	0	0
c_000000000967	Ga0136641_10006948 Predicted arabinose efflux permease, MFS family [Ga0136641_1000694] strand(-)	0	0	63.8816	0	0
c_000000000968	Ga0136641_10006949 DNA recombination protein RmuC [Ga0136641_1000694] strand(-)	0	0	37.7112	0	0
c_000000000969	Ga0136641_10006971 hydrophobic/amphiphilic exporter-1, HAE1 family [Ga0136641_1000697] strand(-)	6.6189	5.42477	27.7039	0	0
c_000000000970	Ga0136641_100069710 phosphatidylserine decarboxylase [Ga0136641_1000697] strand(-)	0	100	69.8925	0	0
c_000000000971	Ga0136641_100069711 biopolymer transport protein ExbB [Ga0136641_1000697] strand(-)	0	61.1408	31.5508	0	0
c_000000000972	Ga0136641_100069712 iron complex outermembrane recepter protein [Ga0136641_1000697] strand(-)	0	59.4771	0	0	0
c_000000000973	Ga0136641_10006972 Multidrug efflux pump subunit AcrA (membrane-fusion protein) [Ga0136641_1000697] strand(-)	0	0	68.2316	0	0
c_000000000974	Ga0136641_10006973 Peptidoglycan/LPS O-acetylase OafA/YrhL, contains acyltransferase and SGNH-hydrolase domains [Ga0136641_1000697] strand(-)	0	0	0	0	0
c_000000000975	Ga0136641_10006974 leucyl/phenylalanyl-tRNA--protein transferase [Ga0136641_1000697] strand(+)	0	19.4337	36.9369	0	0
c_000000000976	Ga0136641_10006975 arginine-tRNA-protein transferase [Ga0136641_1000697] strand(+)	0	0	0	0	0
c_000000000977	Ga0136641_10006976 DNA-binding transcriptional regulator, IclR family [Ga0136641_1000697] strand(+)	0	71.6475	32.567	0	0
c_000000000978	Ga0136641_10006977 D-alanyl-D-alanine endopeptidase (penicillin-binding protein 7) [Ga0136641_1000697] strand(-)	0	45.0675	59.3977	0	0
c_000000000979	Ga0136641_10006978 2-isopropylmalate synthase [Ga0136641_1000697] strand(-)	17.8038	46.2638	40.091	0	0
c_000000000980	Ga0136641_10006979 CDP-diacylglycerol---serine O-phosphatidyltransferase [Ga0136641_1000697] strand(-)	35.6974	49.409	58.8652	0	0
c_000000000981	Ga0136641_10006991 ribosomal protein L3 glutamine methyltransferase [Ga0136641_1000699] strand(+)	0	0	0	0	0
c_000000000982	Ga0136641_100069910 crotonobetaine/carnitine-CoA ligase [Ga0136641_1000699] strand(+)	0	23.482	44.8575	0	0
c_000000000983	Ga0136641_100069911 hydroxyquinol 1,2-dioxygenase [Ga0136641_1000699] strand(+)	18.4343	72.7273	55.6818	0	0
c_000000000984	Ga0136641_10006992 ATP-binding cassette, subfamily F, member 3 [Ga0136641_1000699] strand(+)	0	9.05906	34.1341	0	0
c_000000000985	Ga0136641_10006993 O-antigen ligase/ADP-heptose:LPS heptosyltransferase [Ga0136641_1000699] strand(+)	0	0	19.0596	0	0
c_000000000986	Ga0136641_10006994 Tripartite-type tricarboxylate transporter, receptor component TctC [Ga0136641_1000699] strand(-)	0	0	39.4286	0	0
c_000000000987	Ga0136641_10006995 branched-chain amino acid transport system ATP-binding protein [Ga0136641_1000699] strand(-)	0	0	0	0	0
c_000000000988	Ga0136641_10006996 branched-chain amino acid transport system permease protein [Ga0136641_1000699] strand(-)	0	0	33.7235	0	0
c_000000000989	Ga0136641_10006997 branched-chain amino acid transport system permease protein [Ga0136641_1000699] strand(-)	27.6995	29.8122	56.8075	0	0
c_000000000990	Ga0136641_10006998 branched-chain amino acid transport system substrate-binding protein [Ga0136641_1000699] strand(-)	0	87.8559	21.4405	0	0
c_000000000991	Ga0136641_10006999 citrate synthase [Ga0136641_1000699] strand(+)	0	0	17.723	0	0
c_000000000992	Ga0136641_10007051 1-hydroxycarotenoid 3,4-desaturase [Ga0136641_1000705] strand(-)	13.7525	36.9352	10.6745	0	0
c_000000000993	Ga0136641_100070510 chlorophyllide a reductase subunit X [Ga0136641_1000705] strand(-)	41.7409	100	15.0346	0	0
c_000000000994	Ga0136641_100070511 3-hydroxyethyl bacteriochlorophyllide a dehydrogenase [Ga0136641_1000705] strand(-)	44.9686	96.5409	20.7547	0	0
c_000000000995	Ga0136641_100070512 demethylspheroidene O-methyltransferase [Ga0136641_1000705] strand(-)	30.6397	97.0539	0	0	0
c_000000000996	Ga0136641_100070513 geranylgeranyl diphosphate synthase, type II [Ga0136641_1000705] strand(-)	66.8776	100	0	0	0
c_000000000997	Ga0136641_100070514 Uncharacterized membrane-anchored protein [Ga0136641_1000705] strand(+)	0	50.8632	30.6773	0	0
c_000000000998	Ga0136641_10007052 spheroidene monooxygenase [Ga0136641_1000705] strand(-)	65.2111	77.147	0	0	0
c_000000000999	Ga0136641_10007053 photosynthetic reaction center cytochrome c subunit [Ga0136641_1000705] strand(-)	88.3333	100	27.549	0	0
c_000000001000	Ga0136641_10007054 photosynthetic reaction center M subunit [Ga0136641_1000705] strand(-)	84.1026	97.3333	14.6667	0	0
c_000000001001	Ga0136641_10007055 photosynthetic reaction center L subunit [Ga0136641_1000705] strand(-)	67.1533	96.837	51.9465	0	0
c_000000001002	Ga0136641_10007056 hypothetical protein [Ga0136641_1000705] strand(-)	100	100	100	0	0
c_000000001003	Ga0136641_10007057 hypothetical protein [Ga0136641_1000705] strand(-)	100	100	99.2674	0	0
c_000000001004	Ga0136641_10007058 chlorophyllide a reductase subunit Z [Ga0136641_1000705] strand(-)	23.6537	92.7062	12.2018	0	0
c_000000001005	Ga0136641_10007059 chlorophyllide a reductase subunit Y [Ga0136641_1000705] strand(-)	29.8113	91.2579	27.8616	0	0
c_000000001006	Ga0136641_10007061 Tripartite-type tricarboxylate transporter, receptor component TctC [Ga0136641_1000706] strand(-)	0	75.6979	0	0	0
c_000000001007	Ga0136641_100070610 Enoyl-CoA hydratase/carnithine racemase [Ga0136641_1000706] strand(+)	18.3698	36.7397	40.0243	0	0
c_000000001008	Ga0136641_100070611 sulfonate transport system substrate-binding protein [Ga0136641_1000706] strand(+)	47.923	42.2492	51.9757	0	0
c_000000001009	Ga0136641_100070612 NitT/TauT family transport system permease protein [Ga0136641_1000706] strand(+)	47.096	0	19.0657	0	0
c_000000001010	Ga0136641_100070613 NitT/TauT family transport system ATP-binding protein [Ga0136641_1000706] strand(+)	0	0	0	0	0
c_000000001011	Ga0136641_100070614 Peptidoglycan/xylan/chitin deacetylase, PgdA/CDA1 family [Ga0136641_1000706] strand(+)	0	33.4479	0	0	0
c_000000001012	Ga0136641_100070615 NAD(P)-dependent dehydrogenase, short-chain alcohol dehydrogenase family [Ga0136641_1000706] strand(+)	19.585	19.9741	31.6472	0	0
c_000000001013	Ga0136641_100070616 acyl-CoA dehydrogenase [Ga0136641_1000706] strand(+)	0	0	0	0	0
c_000000001014	Ga0136641_10007062 molybdate transport system ATP-binding protein [Ga0136641_1000706] strand(-)	27.963	27.1296	35	0	0
c_000000001015	Ga0136641_10007063 molybdate transport system permease protein [Ga0136641_1000706] strand(-)	37.2294	0	39.3939	0	0
c_000000001016	Ga0136641_10007064 molybdate transport system substrate-binding protein [Ga0136641_1000706] strand(-)	0	23.6559	48.2527	0	0
c_000000001017	Ga0136641_10007065 molybdate transport system regulatory protein [Ga0136641_1000706] strand(+)	0	0	19.359	0	0
c_000000001018	Ga0136641_10007066 DNA-binding transcriptional regulator, GntR family [Ga0136641_1000706] strand(-)	0	0	35.3712	0	0
c_000000001019	Ga0136641_10007067 hypothetical protein [Ga0136641_1000706] strand(+)	0	0	51.3109	0	0
c_000000001020	Ga0136641_10007068 aspartyl-tRNA(Asn)/glutamyl-tRNA(Gln) amidotransferase subunit A [Ga0136641_1000706] strand(+)	0	0	17.5092	0	0
c_000000001021	Ga0136641_10007069 Crotonobetainyl-CoA:carnitine CoA-transferase CaiB [Ga0136641_1000706] strand(+)	25.2297	42.3559	23.2247	0	0
c_000000001022	Ga0136641_10007691 magnesium chelatase subunit D [Ga0136641_1000769] strand(+)	0	25.9382	0	0	0
c_000000001023	Ga0136641_100076910 PH domain-containing protein [Ga0136641_1000769] strand(-)	39.7321	98.8095	33.1845	0	0
c_000000001024	Ga0136641_100076911 photosynthetic reaction center H subunit [Ga0136641_1000769] strand(-)	52.8736	93.9974	38.5696	0	0
c_000000001025	Ga0136641_100076912 MFS transporter, BCD family, chlorophyll transporter [Ga0136641_1000769] strand(-)	26.444	94.2937	29.5755	0	0
c_000000001026	Ga0136641_100076913 magnesium-protoporphyrin O-methyltransferase [Ga0136641_1000769] strand(-)	60.9442	67.8112	22.8898	0	0
c_000000001027	Ga0136641_100076914 light-independent protochlorophyllide reductase subunit L [Ga0136641_1000769] strand(-)	15.1815	96.2596	55.2255	0	0
c_000000001028	Ga0136641_100076915 magnesium chelatase subunit H [Ga0136641_1000769] strand(-)	40.2003	99.4278	43.0615	0	0
c_000000001029	Ga0136641_10007692 NAD(P)-dependent dehydrogenase, short-chain alcohol dehydrogenase family [Ga0136641_1000769] strand(-)	0	42.3365	0	0	0
c_000000001030	Ga0136641_10007693 Uncharacterized membrane protein [Ga0136641_1000769] strand(-)	0	0	33.3333	0	0
c_000000001031	Ga0136641_10007694 hypothetical protein [Ga0136641_1000769] strand(-)	0	0	0	0	0
c_000000001032	Ga0136641_10007695 phytoene synthase [Ga0136641_1000769] strand(-)	27.1339	64.9596	15.5436	0	0
c_000000001033	Ga0136641_10007696 phytoene desaturase [Ga0136641_1000769] strand(-)	9.47897	75.3296	18.9579	0	0
c_000000001034	Ga0136641_10007697 Protein of unknown function (DUF3623) [Ga0136641_1000769] strand(-)	0	35.6364	0	0	0
c_000000001035	Ga0136641_10007698 magnesium-protoporphyrin IX monomethyl ester (oxidative) cyclase [Ga0136641_1000769] strand(-)	0	81.1513	0	0	0
c_000000001036	Ga0136641_10007699 hypothetical protein [Ga0136641_1000769] strand(-)	40.552	99.5754	0	0	0
c_000000001037	Ga0136641_10007831 branched-chain amino acid transport system permease protein [Ga0136641_1000783] strand(+)	9.08555	34.1003	9.85251	0	0
c_000000001038	Ga0136641_100078310 Ribosome association toxin PasT (RatA) of the RatAB toxin-antitoxin module [Ga0136641_1000783] strand(-)	0	0	0	0	0
c_000000001039	Ga0136641_100078311 SsrA-binding protein [Ga0136641_1000783] strand(+)	0	0	56.3291	0	0
c_000000001040	Ga0136641_100078312 hydroxymethylglutaryl-CoA lyase [Ga0136641_1000783] strand(-)	57.4132	76.2355	55.0999	0	0
c_000000001041	Ga0136641_100078313 Enoyl-CoA hydratase/carnithine racemase [Ga0136641_1000783] strand(-)	33.0969	0	58.8652	0	0
c_000000001042	Ga0136641_10007832 branched-chain amino acid transport system ATP-binding protein [Ga0136641_1000783] strand(+)	0	0	24.4872	0	0
c_000000001043	Ga0136641_10007833 branched-chain amino acid transport system ATP-binding protein [Ga0136641_1000783] strand(+)	22.1757	0	35.9833	0	0
c_000000001044	Ga0136641_10007834 nicotinamidase/pyrazinamidase [Ga0136641_1000783] strand(+)	21.4966	66.6667	0	0	0
c_000000001045	Ga0136641_10007835 nicotinate dehydrogenase subunit A [Ga0136641_1000783] strand(+)	0	22.5539	46.4345	0	0
c_000000001046	Ga0136641_10007836 nicotinate dehydrogenase subunit B [Ga0136641_1000783] strand(+)	29.5034	27.8394	19.7042	0	0
c_000000001047	Ga0136641_10007837 catechol 2,3-dioxygenase [Ga0136641_1000783] strand(+)	0	60	0	0	0
c_000000001048	Ga0136641_10007838 hypothetical protein [Ga0136641_1000783] strand(-)	29.4798	0	47.0135	0	0
c_000000001049	Ga0136641_10007839 Putative antitoxin component PasI (RatB) of the RatAB toxin-antitoxin module, ubiquitin-RnfH superfamily [Ga0136641_1000783] strand(-)	0	0	49.2647	0	0
c_000000001050	Ga0136641_10008391 RNA-binding protein YhbY [Ga0136641_1000839] strand(-)	0	0	0	0	0
c_000000001051	Ga0136641_100083910 polyphosphate kinase [Ga0136641_1000839] strand(+)	17.0487	7.21108	18.4336	0	0
c_000000001052	Ga0136641_100083911 phosphohistidine phosphatase [Ga0136641_1000839] strand(+)	32.684	43.7229	58.658	0	0
c_000000001053	Ga0136641_100083912 exopolyphosphatase / guanosine-5'-triphosphate,3'-diphosphate pyrophosphatase [Ga0136641_1000839] strand(-)	0	31.8696	18.4298	0	0
c_000000001054	Ga0136641_100083913 phosphate transport system substrate-binding protein [Ga0136641_1000839] strand(+)	0	78.3333	0	0	0
c_000000001055	Ga0136641_10008392 23S rRNA (uridine2552-2'-O)-methyltransferase [Ga0136641_1000839] strand(+)	0	38.0556	20.9722	0	0
c_000000001056	Ga0136641_10008393 cell division protease FtsH [Ga0136641_1000839] strand(+)	48.1828	93.3541	100	0	0
c_000000001057	Ga0136641_10008394 dihydropteroate synthase [Ga0136641_1000839] strand(+)	0	37.7702	25.5973	0	0
c_000000001058	Ga0136641_10008395 phosphoglucosamine mutase [Ga0136641_1000839] strand(+)	41.7044	20.9653	44.8718	0	0
c_000000001059	Ga0136641_10008396 Putative hemolysin [Ga0136641_1000839] strand(+)	31.6726	91.9336	17.9122	0	0
c_000000001060	Ga0136641_10008397 UDP-2,3-diacylglucosamine pyrophosphatase LpxH [Ga0136641_1000839] strand(+)	0	40.3646	24.8698	0	0
c_000000001061	Ga0136641_10008398 Glycosyltransferase involved in cell wall bisynthesis [Ga0136641_1000839] strand(+)	0	0	0	0	0
c_000000001062	Ga0136641_10008399 Glycosyltransferase involved in cell wall bisynthesis [Ga0136641_1000839] strand(+)	46.1774	0	0	0	0
c_000000001063	Ga0136641_10008571 2-haloacid dehalogenase [Ga0136641_1000857] strand(+)	0	55.0907	0	0	0
c_000000001064	Ga0136641_100085710 2-haloacid dehalogenase [Ga0136641_1000857] strand(-)	21.6023	45.7797	30.6152	0	0
c_000000001065	Ga0136641_100085711 Uncharacterized conserved protein, MAPEG superfamily [Ga0136641_1000857] strand(+)	0	76.378	0	0	0
c_000000001066	Ga0136641_100085712 hypothetical protein [Ga0136641_1000857] strand(+)	70.6294	99.7669	97.9021	0	0
c_000000001067	Ga0136641_100085713 DNA polymerase-3 subunit epsilon [Ga0136641_1000857] strand(-)	0	0	36.9342	0	0
c_000000001068	Ga0136641_100085714 Predicted arabinose efflux permease, MFS family [Ga0136641_1000857] strand(-)	0	0	37.3663	0	0
c_000000001069	Ga0136641_10008572 branched-chain amino acid transport system permease protein [Ga0136641_1000857] strand(-)	0	0	15.2648	0	0
c_000000001070	Ga0136641_10008573 branched-chain amino acid transport system permease protein [Ga0136641_1000857] strand(-)	0	0	0	0	0
c_000000001071	Ga0136641_10008574 branched-chain amino acid transport system substrate-binding protein [Ga0136641_1000857] strand(-)	10.6209	60.7843	70.0163	0	0
c_000000001072	Ga0136641_10008575 branched-chain amino acid transport system ATP-binding protein [Ga0136641_1000857] strand(-)	0	36.6947	43.5574	0	0
c_000000001073	Ga0136641_10008576 branched-chain amino acid transport system ATP-binding protein [Ga0136641_1000857] strand(-)	0	34.6154	20.641	0	0
c_000000001074	Ga0136641_10008577 Tripartite-type tricarboxylate transporter, receptor component TctC [Ga0136641_1000857] strand(+)	29.783	14.8915	35.3057	0	0
c_000000001075	Ga0136641_10008578 4a-hydroxytetrahydrobiopterin dehydratase [Ga0136641_1000857] strand(+)	0	0	50.3333	0	0
c_000000001076	Ga0136641_10008579 aspartyl-tRNA(Asn)/glutamyl-tRNA(Gln) amidotransferase subunit A [Ga0136641_1000857] strand(+)	11.3363	0	22.6727	0	0
c_000000001077	Ga0136641_10008931 ferredoxin, 2Fe-2S [Ga0136641_1000893] strand(+)	0	86.8852	89.3443	0	0
c_000000001078	Ga0136641_100089310 RNA polymerase sigma-54 factor [Ga0136641_1000893] strand(+)	18.7573	14.5761	21.3124	0	0
c_000000001079	Ga0136641_100089311 putative N6-adenine-specific DNA methylase [Ga0136641_1000893] strand(+)	53.1178	29.0993	61.9707	0	0
c_000000001080	Ga0136641_100089312 Predicted nucleic acid-binding protein, contains PIN domain [Ga0136641_1000893] strand(+)	28.2051	0	42.2091	0	0
c_000000001081	Ga0136641_100089313 hypothetical protein [Ga0136641_1000893] strand(-)	0	41.8605	0	0	0
c_000000001082	Ga0136641_100089314 hypothetical protein [Ga0136641_1000893] strand(-)	0	69.2308	42.0228	0	0
c_000000001083	Ga0136641_10008932 3-hydroxybutyryl-CoA dehydrogenase [Ga0136641_1000893] strand(-)	19.1991	26.9729	32.7444	0	0
c_000000001084	Ga0136641_10008933 undecaprenyl diphosphate synthase [Ga0136641_1000893] strand(+)	0	56.3081	74.3692	0	0
c_000000001085	Ga0136641_10008934 arginyl-tRNA synthetase [Ga0136641_1000893] strand(+)	41.1832	23.8908	23.7201	0	0
c_000000001086	Ga0136641_10008935 hypothetical protein [Ga0136641_1000893] strand(+)	0	0	0	0	0
c_000000001087	Ga0136641_10008936 Cell division protein FtsN [Ga0136641_1000893] strand(+)	0	27.2476	44.9516	0	0
c_000000001088	Ga0136641_10008937 thiol:disulfide interchange protein DsbA [Ga0136641_1000893] strand(+)	45.9293	0	65.2842	0	0
c_000000001089	Ga0136641_10008938 lipopolysaccharide export system protein LptA [Ga0136641_1000893] strand(+)	24.4548	56.0748	88.162	0	0
c_000000001090	Ga0136641_10008939 lipopolysaccharide export system ATP-binding protein [Ga0136641_1000893] strand(+)	42.6617	65.5473	72.8856	0	0
c_000000001091	Ga0136641_10008971 hypothetical protein [Ga0136641_1000897] strand(+)	0	0	0	0	0
c_000000001092	Ga0136641_100089710 Tripartite-type tricarboxylate transporter, receptor component TctC [Ga0136641_1000897] strand(-)	0	16.106	17.737	0	0
c_000000001093	Ga0136641_100089711 hydroxymethylglutaryl-CoA lyase [Ga0136641_1000897] strand(-)	0	0	0	0	0
c_000000001094	Ga0136641_100089712 formyl-CoA transferase [Ga0136641_1000897] strand(-)	0	0	25.2604	0	0
c_000000001095	Ga0136641_100089713 Methylmuconolactone methyl-isomerase [Ga0136641_1000897] strand(+)	0	0	40.8696	0	0
c_000000001096	Ga0136641_100089714 Tripartite-type tricarboxylate transporter, receptor component TctC [Ga0136641_1000897] strand(+)	0	30.5051	15.2525	0	0
c_000000001097	Ga0136641_10008972 Outer membrane receptor for Fe3+-dicitrate/Outer membrane cobalamin receptor protein [Ga0136641_1000897] strand(-)	13.7394	0	14.0699	0	0
c_000000001098	Ga0136641_10008973 hypothetical protein [Ga0136641_1000897] strand(+)	0	0	0	0	0
c_000000001099	Ga0136641_10008974 glutamate racemase [Ga0136641_1000897] strand(-)	0	0	26.7658	0	0
c_000000001100	Ga0136641_10008975 salicylate hydroxylase [Ga0136641_1000897] strand(+)	0	27.9597	35.6843	0	0
c_000000001101	Ga0136641_10008976 protein of unknown function (DUF4266) [Ga0136641_1000897] strand(+)	0	0	50.813	0	0
c_000000001102	Ga0136641_10008977 Protein of unknown function (DUF3570) [Ga0136641_1000897] strand(+)	0	0	73.7553	0	0
c_000000001103	Ga0136641_10008978 hypothetical protein [Ga0136641_1000897] strand(+)	0	32.6291	26.6432	0	0
c_000000001104	Ga0136641_10008979 Thiol-disulfide isomerase or thioredoxin [Ga0136641_1000897] strand(+)	0	0	0	0	0
c_000000001105	Ga0136641_10009081 sulfur-oxidizing protein SoxB [Ga0136641_1000908] strand(-)	0	0	39.2765	0	0
c_000000001106	Ga0136641_100090810 1-acyl-sn-glycerol-3-phosphate acyltransferase [Ga0136641_1000908] strand(-)	0	24.5817	48.3912	0	0
c_000000001107	Ga0136641_100090811 dihydroorotase [Ga0136641_1000908] strand(-)	34.2424	20.2273	65.6818	0	0
c_000000001108	Ga0136641_100090812 aspartate carbamoyltransferase catalytic subunit [Ga0136641_1000908] strand(-)	0	17.0279	0	0	0
c_000000001109	Ga0136641_100090813 pyrimidine operon attenuation protein / uracil phosphoribosyltransferase [Ga0136641_1000908] strand(-)	0	33.3333	45.3094	0	0
c_000000001110	Ga0136641_100090814 putative holliday junction resolvase [Ga0136641_1000908] strand(-)	0	31.4583	42.2917	0	0
c_000000001111	Ga0136641_100090815 putative transcriptional regulator [Ga0136641_1000908] strand(-)	32.6733	57.4257	86.7987	0	0
c_000000001112	Ga0136641_100090816 deoxyribodipyrimidine photo-lyase [Ga0136641_1000908] strand(+)	0	15.4219	27.9391	0	0
c_000000001113	Ga0136641_100090817 Rubredoxin [Ga0136641_1000908] strand(-)	0	76.6082	88.3041	0	0
c_000000001114	Ga0136641_100090818 hydroxymethylpyrimidine/phosphomethylpyrimidine kinase [Ga0136641_1000908] strand(+)	0	0	39.5373	0	0
c_000000001115	Ga0136641_100090819 glutamate-1-semialdehyde 2,1-aminomutase [Ga0136641_1000908] strand(+)	0	0	80.7339	0	0
c_000000001116	Ga0136641_10009082 sulfur-oxidizing protein SoxX [Ga0136641_1000908] strand(-)	50.8418	33.67	0	0	0
c_000000001117	Ga0136641_10009083 hypothetical protein [Ga0136641_1000908] strand(+)	0	0	0	0	0
c_000000001118	Ga0136641_10009084 sulfur-oxidizing protein SoxA [Ga0136641_1000908] strand(-)	0	47.9739	69.281	0	0
c_000000001119	Ga0136641_10009085 sulfur-oxidizing protein SoxZ [Ga0136641_1000908] strand(-)	99.1968	83.5341	99.1968	0	0
c_000000001120	Ga0136641_10009086 sulfur-oxidizing protein SoxY [Ga0136641_1000908] strand(-)	0	53.7281	48.9035	0	0
c_000000001121	Ga0136641_10009087 hypothetical protein [Ga0136641_1000908] strand(-)	0	0	0	0	0
c_000000001122	Ga0136641_10009088 Cytochrome c553 [Ga0136641_1000908] strand(+)	0	0	0	0	0
c_000000001123	Ga0136641_10009089 NADPH-dependent 2,4-dienoyl-CoA reductase, sulfur reductase [Ga0136641_1000908] strand(+)	0	20.0156	24.6106	0	0
c_000000001124	Ga0136641_10009111 monothiol glutaredoxin [Ga0136641_1000911] strand(-)	47.4843	47.4843	85.8491	0	0
c_000000001125	Ga0136641_100091110 ubiquinone biosynthesis protein UbiJ [Ga0136641_1000911] strand(+)	0	24.2165	28.3476	0	0
c_000000001126	Ga0136641_100091111 ubiquinone biosynthesis protein [Ga0136641_1000911] strand(+)	46.3918	51.89	37.1134	0	0
c_000000001127	Ga0136641_10009112 release factor glutamine methyltransferase [Ga0136641_1000911] strand(-)	0	0	16.2891	0	0
c_000000001128	Ga0136641_10009113 peptide chain release factor 1 [Ga0136641_1000911] strand(-)	26.702	0	12.4668	0	0
c_000000001129	Ga0136641_10009114 glutamyl-tRNA reductase [Ga0136641_1000911] strand(-)	22.4202	39.9406	22.4202	0	0
c_000000001130	Ga0136641_10009115 hypothetical protein [Ga0136641_1000911] strand(+)	0	0	0	0	0
c_000000001131	Ga0136641_10009116 FAD/FMN-containing dehydrogenase/Fe-S oxidoreductase/Ferredoxin [Ga0136641_1000911] strand(+)	15.5951	71.4433	71.7273	0	0
c_000000001132	Ga0136641_10009117 DUF971 family protein [Ga0136641_1000911] strand(+)	58.5648	0	0	0	0
c_000000001133	Ga0136641_10009118 demethylmenaquinone methyltransferase / 2-methoxy-6-polyprenyl-1,4-benzoquinol methylase [Ga0136641_1000911] strand(+)	0	0	35.5191	0	0
c_000000001134	Ga0136641_10009119 Predicted lipid-binding transport protein, Tim44 family [Ga0136641_1000911] strand(+)	0	46.1832	60.9415	0	0
c_000000001135	Ga0136641_10009191 iron complex outermembrane recepter protein [Ga0136641_1000919] strand(+)	0	0	0	0	0
c_000000001136	Ga0136641_100091910 biopolymer transport protein ExbB [Ga0136641_1000919] strand(-)	0	63.4615	0	0	0
c_000000001137	Ga0136641_100091911 exodeoxyribonuclease VII large subunit [Ga0136641_1000919] strand(+)	0	0	17.284	0	0
c_000000001138	Ga0136641_100091912 superoxide dismutase, Fe-Mn family [Ga0136641_1000919] strand(+)	35.2234	73.7113	99.6564	0	0
c_000000001139	Ga0136641_100091913 hypothetical protein [Ga0136641_1000919] strand(-)	0	31.2236	53.3755	0	0
c_000000001140	Ga0136641_10009192 Membrane protein TerC, possibly involved in tellurium resistance [Ga0136641_1000919] strand(-)	0	0	0	0	0
c_000000001141	Ga0136641_10009193 Phosphohistidine phosphatase SixA [Ga0136641_1000919] strand(-)	0	0	74.0741	0	0
c_000000001142	Ga0136641_10009194 alkaline phosphatase D [Ga0136641_1000919] strand(-)	0	0	12.8991	0	0
c_000000001143	Ga0136641_10009195 adenylate kinase [Ga0136641_1000919] strand(-)	0	52.207	55.7078	0	0
c_000000001144	Ga0136641_10009196 3-deoxy-manno-octulosonate cytidylyltransferase (CMP-KDO synthetase) [Ga0136641_1000919] strand(-)	22.9927	16.7883	18.3698	0	0
c_000000001145	Ga0136641_10009197 hypothetical protein [Ga0136641_1000919] strand(-)	0	0	92.9577	0	0
c_000000001146	Ga0136641_10009198 tetraacyldisaccharide 4'-kinase [Ga0136641_1000919] strand(-)	18.4588	43.638	14.0681	0	0
c_000000001147	Ga0136641_10009199 biopolymer transport protein ExbD [Ga0136641_1000919] strand(-)	0	41.8219	31.2629	0	0
c_000000001148	Ga0136641_10009261 4-diphosphocytidyl-2-C-methyl-D-erythritol kinase [Ga0136641_1000926] strand(+)	0	37.6263	58.5859	0	0
c_000000001149	Ga0136641_100092610 zinc protease [Ga0136641_1000926] strand(-)	11.2892	35.6045	25.4509	0	0
c_000000001150	Ga0136641_100092611 fused signal recognition particle receptor [Ga0136641_1000926] strand(+)	46.411	16.8142	26.942	0	0
c_000000001151	Ga0136641_100092612 Tripartite-type tricarboxylate transporter, receptor component TctC [Ga0136641_1000926] strand(+)	28.7619	79.1429	49.1429	0	0
c_000000001152	Ga0136641_100092613 2-methylcitrate dehydratase PrpD [Ga0136641_1000926] strand(+)	49.345	47.1616	62.0087	0	0
c_000000001153	Ga0136641_100092614 RNA polymerase sigma-32 factor [Ga0136641_1000926] strand(+)	65.8508	87.1795	98.7179	0	0
c_000000001154	Ga0136641_10009262 tRNA_Gln_TTG [Ga0136641_1000926] strand(+)	0	0	0	0	0
c_000000001155	Ga0136641_10009263 ribose-phosphate pyrophosphokinase [Ga0136641_1000926] strand(+)	15.4397	16.1554	69.7342	0	0
c_000000001156	Ga0136641_10009264 large subunit ribosomal protein L25 [Ga0136641_1000926] strand(+)	79.8374	40.813	95.4472	0	0
c_000000001157	Ga0136641_10009265 peptidyl-tRNA hydrolase, PTH1 family [Ga0136641_1000926] strand(+)	0	0	35.9833	0	0
c_000000001158	Ga0136641_10009266 Ferredoxin [Ga0136641_1000926] strand(-)	0	0	0	0	0
c_000000001159	Ga0136641_10009267 pantetheine-phosphate adenylyltransferase [Ga0136641_1000926] strand(-)	0	0	72.0307	0	0
c_000000001160	Ga0136641_10009268 16S rRNA G966 N2-methylase RsmD [Ga0136641_1000926] strand(-)	0	27.0609	78.4946	0	0
c_000000001161	Ga0136641_10009269 zinc protease [Ga0136641_1000926] strand(-)	13.7589	59.4326	19.2199	0	0
c_000000001162	Ga0136641_10009641 hypothetical protein [Ga0136641_1000964] strand(-)	0	0	76.2626	0	0
c_000000001163	Ga0136641_100096410 hypothetical protein [Ga0136641_1000964] strand(-)	0	0	0	0	0
c_000000001164	Ga0136641_100096411 hypothetical protein [Ga0136641_1000964] strand(-)	0	0	0	0	0
c_000000001165	Ga0136641_100096412 Chromosome segregation protein Spo0J, contains ParB-like nuclease domain [Ga0136641_1000964] strand(+)	37.9085	0	31.2636	0	0
c_000000001166	Ga0136641_100096413 Superfamily II DNA or RNA helicase [Ga0136641_1000964] strand(+)	10.2512	10.387	12.0842	0	0
c_000000001167	Ga0136641_100096414 putative DNA primase/helicase [Ga0136641_1000964] strand(+)	0	0	36.8742	0	0
c_000000001168	Ga0136641_100096415 hypothetical protein [Ga0136641_1000964] strand(-)	48.8673	0	48.8673	0	0
c_000000001169	Ga0136641_100096416 hypothetical protein [Ga0136641_1000964] strand(-)	83.8889	95	0	0	0
c_000000001170	Ga0136641_100096417 hypothetical protein [Ga0136641_1000964] strand(-)	0	0	0	0	0
c_000000001171	Ga0136641_100096418 hypothetical protein [Ga0136641_1000964] strand(-)	0	0	0	0	0
c_000000001172	Ga0136641_100096419 hypothetical protein [Ga0136641_1000964] strand(-)	30.5861	0	74.7253	0	0
c_000000001173	Ga0136641_10009642 hypothetical protein [Ga0136641_1000964] strand(-)	74.6479	0	0	0	0
c_000000001174	Ga0136641_100096420 hypothetical protein [Ga0136641_1000964] strand(-)	38.7179	78.9744	78.7179	0	0
c_000000001175	Ga0136641_100096421 hypothetical protein [Ga0136641_1000964] strand(-)	75.1244	0	0	0	0
c_000000001176	Ga0136641_100096422 hypothetical protein [Ga0136641_1000964] strand(-)	0	0	0	0	0
c_000000001177	Ga0136641_100096423 hypothetical protein [Ga0136641_1000964] strand(-)	0	0	0	0	0
c_000000001178	Ga0136641_100096424 hypothetical protein [Ga0136641_1000964] strand(-)	0	0	0	0	0
c_000000001179	Ga0136641_100096425 hypothetical protein [Ga0136641_1000964] strand(+)	60.2459	57.9235	60.5191	0	0
c_000000001180	Ga0136641_100096426 LexA DNA binding domain-containing protein [Ga0136641_1000964] strand(+)	0	0	0	0	0
c_000000001181	Ga0136641_100096427 hypothetical protein [Ga0136641_1000964] strand(+)	0	0	0	0	0
c_000000001182	Ga0136641_10009643 hypothetical protein [Ga0136641_1000964] strand(-)	0	0	45	0	0
c_000000001183	Ga0136641_10009644 hypothetical protein [Ga0136641_1000964] strand(-)	0	0	0	0	0
c_000000001184	Ga0136641_10009645 3'-phosphoadenosine 5'-phosphosulfate sulfotransferase (PAPS reductase)/FAD synthetase [Ga0136641_1000964] strand(-)	0	0	36.8742	0	0
c_000000001185	Ga0136641_10009646 hypothetical protein [Ga0136641_1000964] strand(-)	0	0	0	0	0
c_000000001186	Ga0136641_10009647 hypothetical protein [Ga0136641_1000964] strand(-)	0	0	0	0	0
c_000000001187	Ga0136641_10009648 hypothetical protein [Ga0136641_1000964] strand(-)	0	0	0	0	0
c_000000001188	Ga0136641_10009649 dihydrofolate reductase (trimethoprim resistance protein) [Ga0136641_1000964] strand(-)	0	0	0	0	0
c_000000001189	Ga0136641_10009801 8-amino-7-oxononanoate synthase [Ga0136641_1000980] strand(+)	0	0	18.6992	0	0
c_000000001190	Ga0136641_100098010 general secretion pathway protein C [Ga0136641_1000980] strand(-)	0	0	39.2593	0	0
c_000000001191	Ga0136641_100098011 general secretion pathway protein G [Ga0136641_1000980] strand(+)	0	0	31.4583	0	0
c_000000001192	Ga0136641_100098012 general secretion pathway protein H [Ga0136641_1000980] strand(+)	0	0	0	0	0
c_000000001193	Ga0136641_100098013 general secretion pathway protein I [Ga0136641_1000980] strand(+)	0	35.1282	0	0	0
c_000000001194	Ga0136641_100098014 general secretion pathway protein J [Ga0136641_1000980] strand(+)	0	0	54.2185	0	0
c_000000001195	Ga0136641_10009802 dethiobiotin synthetase [Ga0136641_1000980] strand(+)	0	0	0	0	0
c_000000001196	Ga0136641_10009803 Predicted methyltransferase, contains TPR repeat/Tetratricopeptide (TPR) repeat/Flp pilus assembly protein TadD, contains TPR repeats [Ga0136641_1000980] strand(-)	0	21.833	25.8611	0	0
c_000000001197	Ga0136641_10009804 hypothetical protein [Ga0136641_1000980] strand(-)	0	30.722	66.8203	0	0
c_000000001198	Ga0136641_10009805 Outer membrane protein (porin)/Outer membrane protein (porin) [Ga0136641_1000980] strand(-)	99.3496	100	99.3496	0	0
c_000000001199	Ga0136641_10009806 hypothetical protein [Ga0136641_1000980] strand(+)	0	0	0	0	0
c_000000001200	Ga0136641_10009807 ubiquinone biosynthesis monooxygenase Coq7 [Ga0136641_1000980] strand(+)	0	34.9131	94.6288	0	0
c_000000001201	Ga0136641_10009808 putative redox protein [Ga0136641_1000980] strand(-)	0	53.1401	0	0	0
c_000000001202	Ga0136641_10009809 threonine dehydratase [Ga0136641_1000980] strand(+)	13.9765	34.0136	51.4533	0	0
c_000000001203	Ga0136641_10009901 Uncharacterized membrane-anchored protein [Ga0136641_1000990] strand(+)	0	0	26.773	0	0
c_000000001204	Ga0136641_100099010 outer membrane lipoprotein LolB [Ga0136641_1000990] strand(+)	31.07	0	52.2634	0	0
c_000000001205	Ga0136641_100099011 4-diphosphocytidyl-2-C-methyl-D-erythritol kinase [Ga0136641_1000990] strand(+)	0	0	0	0	0
c_000000001206	Ga0136641_10009902 Pimeloyl-ACP methyl ester carboxylesterase [Ga0136641_1000990] strand(-)	0	32.8076	0	0	0
c_000000001207	Ga0136641_10009903 heat-inducible transcriptional repressor [Ga0136641_1000990] strand(-)	0	46.878	75.4083	0	0
c_000000001208	Ga0136641_10009904 NAD+ kinase [Ga0136641_1000990] strand(+)	17.2798	45.7079	65.6633	0	0
c_000000001209	Ga0136641_10009905 DNA repair protein RecN (Recombination protein N) [Ga0136641_1000990] strand(+)	9.71495	30.7155	63.2926	0	0
c_000000001210	Ga0136641_10009906 UPF0042 nucleotide-binding protein [Ga0136641_1000990] strand(+)	16.5027	23.4973	14.5355	0	0
c_000000001211	Ga0136641_10009907 A/G-specific adenine glycosylase [Ga0136641_1000990] strand(-)	0	15.5844	17.4026	0	0
c_000000001212	Ga0136641_10009908 formamidopyrimidine-DNA glycosylase [Ga0136641_1000990] strand(-)	0	52.9412	0	0	0
c_000000001213	Ga0136641_10009909 Tetratricopeptide (TPR) repeat/Tetratricopeptide (TPR) repeat [Ga0136641_1000990] strand(+)	8.4989	21.0265	69.0949	0	0
c_000000001214	Ga0136641_10010201 L-alanine-DL-glutamate epimerase [Ga0136641_1001020] strand(-)	0	0	0	0	0
c_000000001215	Ga0136641_100102010 2-methylcitrate dehydratase PrpD [Ga0136641_1001020] strand(-)	0	11.8583	10.6291	0	0
c_000000001216	Ga0136641_100102011 Tripartite-type tricarboxylate transporter, receptor component TctC [Ga0136641_1001020] strand(-)	18.6966	0	48.3974	0	0
c_000000001217	Ga0136641_100102012 peptidylprolyl isomerase [Ga0136641_1001020] strand(-)	0	53.6723	82.4859	0	0
c_000000001218	Ga0136641_100102013 Tripartite-type tricarboxylate transporter, receptor component TctC [Ga0136641_1001020] strand(-)	0	20.935	15.2439	0	0
c_000000001219	Ga0136641_100102014 Malate/lactate/ureidoglycolate dehydrogenase, LDH2 family [Ga0136641_1001020] strand(-)	0	14.2587	40.2266	0	0
c_000000001220	Ga0136641_10010202 mRNA-degrading endonuclease RelE, toxin component of the RelBE toxin-antitoxin system [Ga0136641_1001020] strand(-)	0	88.0435	0	0	0
c_000000001221	Ga0136641_10010203 ParD-like antitoxin of type II toxin-antitoxin system [Ga0136641_1001020] strand(-)	94.2222	99.1111	92.8889	0	0
c_000000001222	Ga0136641_10010204 cyclopropane-fatty-acyl-phospholipid synthase [Ga0136641_1001020] strand(-)	32.3577	41.5447	16.5041	0	0
c_000000001223	Ga0136641_10010205 hypothetical protein [Ga0136641_1001020] strand(-)	0	0	0	0	0
c_000000001224	Ga0136641_10010206 D-3-phosphoglycerate dehydrogenase [Ga0136641_1001020] strand(+)	0	17.6685	0	0	0
c_000000001225	Ga0136641_10010207 hypothetical protein [Ga0136641_1001020] strand(-)	0	0	0	0	0
c_000000001226	Ga0136641_10010208 Pimeloyl-ACP methyl ester carboxylesterase [Ga0136641_1001020] strand(+)	28.0156	56.2905	29.8314	0	0
c_000000001227	Ga0136641_10010209 Tripartite-type tricarboxylate transporter, receptor component TctC [Ga0136641_1001020] strand(+)	0	0	20.3252	0	0
c_000000001228	Ga0136641_10010561 Carbonic anhydrase [Ga0136641_1001056] strand(-)	0	86.0656	93.1694	0	0
c_000000001229	Ga0136641_100105610 flagellar biosynthesis protein FlhG [Ga0136641_1001056] strand(+)	0	48.7273	52.4848	0	0
c_000000001230	Ga0136641_100105611 RNA polymerase sigma factor for flagellar operon FliA [Ga0136641_1001056] strand(+)	48.1928	55.5556	79.7858	0	0
c_000000001231	Ga0136641_100105612 hypothetical protein [Ga0136641_1001056] strand(+)	25.5663	32.8479	90.4531	0	0
c_000000001232	Ga0136641_10010562 flagellar motor switch protein FliN/FliY [Ga0136641_1001056] strand(-)	0	95.3846	98.7179	0	0
c_000000001233	Ga0136641_10010563 flagellar motor switch protein FliM [Ga0136641_1001056] strand(-)	40.6406	60.4605	31.6316	0	0
c_000000001234	Ga0136641_10010564 flagellar FliL protein [Ga0136641_1001056] strand(-)	70.4082	0	93.1973	0	0
c_000000001235	Ga0136641_10010565 hook-length control protein FliK [Ga0136641_1001056] strand(-)	32.1695	9.77654	42.6909	0	0
c_000000001236	Ga0136641_10010566 hypothetical protein [Ga0136641_1001056] strand(-)	0	0	0	0	0
c_000000001237	Ga0136641_10010567 hypothetical protein [Ga0136641_1001056] strand(-)	0	58.1395	93.0233	0	0
c_000000001238	Ga0136641_10010568 flagellar biosynthesis protein FlhA [Ga0136641_1001056] strand(+)	25.4637	60.6521	43.339	11.5233	11.5233
c_000000001239	Ga0136641_10010569 Flagellar biosynthesis GTPase FlhF [Ga0136641_1001056] strand(+)	18.4061	56.3567	70.9677	0	0
c_000000001240	Ga0136641_10010921 Antitoxin Phd_YefM, type II toxin-antitoxin system [Ga0136641_1001092] strand(+)	0	0	86.7347	0	0
c_000000001241	Ga0136641_100109210 Peptidyl-prolyl cis-trans isomerase (rotamase) - cyclophilin family [Ga0136641_1001092] strand(-)	0	54.5894	50.3623	0	0
c_000000001242	Ga0136641_100109211 HTH-type transcriptional regulator / antitoxin HipB [Ga0136641_1001092] strand(+)	0	0	0	0	0
c_000000001243	Ga0136641_100109212 serine/threonine-protein kinase HipA [Ga0136641_1001092] strand(+)	0	34.8521	0	0	0
c_000000001244	Ga0136641_100109213 hypothetical protein [Ga0136641_1001092] strand(+)	0	69.0307	82.5059	0	0
c_000000001245	Ga0136641_100109214 tRNA_Arg_CCG [Ga0136641_1001092] strand(-)	0	0	0	0	0
c_000000001246	Ga0136641_10010922 toxin CcdB [Ga0136641_1001092] strand(+)	0	83.3333	94.1358	0	0
c_000000001247	Ga0136641_10010923 formyltetrahydrofolate deformylase [Ga0136641_1001092] strand(+)	18.3867	66.6667	78.0546	0	0
c_000000001248	Ga0136641_10010924 glycolate oxidase [Ga0136641_1001092] strand(+)	0	54.7145	60.757	0	0
c_000000001249	Ga0136641_10010925 hypothetical protein [Ga0136641_1001092] strand(-)	19.6615	27.3438	39.3229	0	0
c_000000001250	Ga0136641_10010926 3-hydroxyisobutyrate dehydrogenase/2-hydroxy-3-oxopropionate reductase [Ga0136641_1001092] strand(+)	43.1694	59.6721	19.235	0	0
c_000000001251	Ga0136641_10010927 Osmotically-inducible protein OsmY, contains BON domain [Ga0136641_1001092] strand(-)	0	68.2171	87.7519	0	0
c_000000001252	Ga0136641_10010928 D-sedoheptulose 7-phosphate isomerase [Ga0136641_1001092] strand(-)	0	0	71.476	0	0
c_000000001253	Ga0136641_10010929 16S rRNA (cytidine1402-2'-O)-methyltransferase [Ga0136641_1001092] strand(+)	0	0	38.5021	0	0
c_000000001254	Ga0136641_10011061 2-methylcitrate dehydratase PrpD [Ga0136641_1001106] strand(-)	0	18.0288	0	0	0
c_000000001255	Ga0136641_100110610 DNA mismatch repair protein MutS [Ga0136641_1001106] strand(-)	0	20.2954	45.7932	0	0
c_000000001256	Ga0136641_10011062 Tripartite-type tricarboxylate transporter, receptor component TctC [Ga0136641_1001106] strand(-)	0	0	25.5708	0	0
c_000000001257	Ga0136641_10011063 Putative cyclase [Ga0136641_1001106] strand(+)	0	17.8378	37.9279	0	0
c_000000001258	Ga0136641_10011064 3-oxoadipate enol-lactonase [Ga0136641_1001106] strand(-)	0	0	17.7856	0	0
c_000000001259	Ga0136641_10011065 Tripartite-type tricarboxylate transporter, receptor component TctC [Ga0136641_1001106] strand(-)	0	0	14.8476	0	0
c_000000001260	Ga0136641_10011066 homoserine O-acetyltransferase [Ga0136641_1001106] strand(-)	0	36.7446	47.7583	0	0
c_000000001261	Ga0136641_10011067 hypothetical protein [Ga0136641_1001106] strand(+)	0	0	0	0	0
c_000000001262	Ga0136641_10011068 glutaminyl-tRNA synthetase [Ga0136641_1001106] strand(-)	16.3686	17.832	79.2954	0	0
c_000000001263	Ga0136641_10011069 undecaprenyl-diphosphatase [Ga0136641_1001106] strand(+)	0	48.8345	64.1026	0	0
c_000000001264	Ga0136641_10011121 protein of unknown function (Gcw_chp) [Ga0136641_1001112] strand(-)	65.4008	94.5148	99.4374	0	0
c_000000001265	Ga0136641_100111210 protocatechuate 4,5-dioxygenase, beta chain [Ga0136641_1001112] strand(+)	0	0	35.8244	0	0
c_000000001266	Ga0136641_100111211 oxygen-independent coproporphyrinogen-3 oxidase [Ga0136641_1001112] strand(+)	0	0	0	0	0
c_000000001267	Ga0136641_10011122 Tripartite-type tricarboxylate transporter, receptor component TctC [Ga0136641_1001112] strand(+)	66.4665	41.3413	24.2242	0	0
c_000000001268	Ga0136641_10011123 DNA polymerase-3 subunit epsilon [Ga0136641_1001112] strand(+)	10.6413	32.2058	0	0	0
c_000000001269	Ga0136641_10011124 hypothetical protein [Ga0136641_1001112] strand(-)	0	80	0	0	0
c_000000001270	Ga0136641_10011125 Tripartite-type tricarboxylate transporter, receptor component TctC [Ga0136641_1001112] strand(-)	18.1055	0	60.3118	0	0
c_000000001271	Ga0136641_10011126 gluconolactonase [Ga0136641_1001112] strand(+)	0	20.3022	17.6582	0	0
c_000000001272	Ga0136641_10011127 Dipeptidyl aminopeptidase/acylaminoacyl peptidase [Ga0136641_1001112] strand(+)	11.3109	38.6517	0	0	0
c_000000001273	Ga0136641_10011128 Hemerythrin-like domain-containing protein [Ga0136641_1001112] strand(-)	0	0	0	0	0
c_000000001274	Ga0136641_10011129 protocatechuate 4,5-dioxygenase, alpha chain [Ga0136641_1001112] strand(+)	0	0	0	0	0
c_000000001275	Ga0136641_10011161 Uncharacterized conserved protein, contains predicted SAM-dependent methyltransferase domain [Ga0136641_1001116] strand(-)	0	57.197	0	0	0
c_000000001276	Ga0136641_100111610 hypothetical protein [Ga0136641_1001116] strand(-)	0	0	0	0	0
c_000000001277	Ga0136641_100111611 hypothetical protein [Ga0136641_1001116] strand(+)	29.6075	98.7359	66.2675	0	0
c_000000001278	Ga0136641_10011162 iron(II)-dependent oxidoreductase [Ga0136641_1001116] strand(+)	0	29.5614	36.0526	0	0
c_000000001279	Ga0136641_10011163 selenide, water dikinase [Ga0136641_1001116] strand(+)	0	37.1901	64.1873	0	0
c_000000001280	Ga0136641_10011164 phosphonate transport system substrate-binding protein [Ga0136641_1001116] strand(+)	14.6758	0	86.4619	0	0
c_000000001281	Ga0136641_10011165 phosphonate transport system ATP-binding protein [Ga0136641_1001116] strand(+)	0	19.1381	0	0	0
c_000000001282	Ga0136641_10011166 phosphonate transport system permease protein [Ga0136641_1001116] strand(+)	0	0	47.8261	0	0
c_000000001283	Ga0136641_10011167 phosphonate transport system permease protein [Ga0136641_1001116] strand(+)	0	0	0	0	0
c_000000001284	Ga0136641_10011168 Glycosyltransferase involved in cell wall bisynthesis [Ga0136641_1001116] strand(-)	0	0	30.8793	0	0
c_000000001285	Ga0136641_10011169 osmoprotectant transport system permease protein [Ga0136641_1001116] strand(-)	0	19.7292	0	0	0
c_000000001286	Ga0136641_10011351 glutamate carboxypeptidase [Ga0136641_1001135] strand(-)	0	24.9803	34.5154	0	0
c_000000001287	Ga0136641_100113510 Imidazolonepropionase [Ga0136641_1001135] strand(-)	58.2114	0	88.7805	0	0
c_000000001288	Ga0136641_10011352 Enamine deaminase RidA, house cleaning of reactive enamine intermediates, YjgF/YER057c/UK114 family [Ga0136641_1001135] strand(-)	0	34.1772	0	0	0
c_000000001289	Ga0136641_10011353 hypothetical protein [Ga0136641_1001135] strand(+)	0	0	0	0	0
c_000000001290	Ga0136641_10011354 hypothetical protein [Ga0136641_1001135] strand(+)	0	88.8158	91.0088	0	0
c_000000001291	Ga0136641_10011355 cyanophycin synthetase [Ga0136641_1001135] strand(-)	12.4175	26.2709	50.6015	0	0
c_000000001292	Ga0136641_10011356 cyanophycin synthetase [Ga0136641_1001135] strand(-)	21.4835	57.621	52.0579	0	0
c_000000001293	Ga0136641_10011357 hypothetical protein [Ga0136641_1001135] strand(+)	70.4167	95	80	0	0
c_000000001294	Ga0136641_10011358 ATP-binding cassette, subfamily B [Ga0136641_1001135] strand(+)	12.915	20.8731	73.1241	0	0
c_000000001295	Ga0136641_10011359 protein of unknown function (DUF1854) [Ga0136641_1001135] strand(+)	29.783	35.3057	42.998	0	0
c_000000001296	Ga0136641_10011621 hypothetical protein [Ga0136641_1001162] strand(-)	0	21.9595	28.6036	0	0
c_000000001297	Ga0136641_100116210 sulfur-oxidizing protein SoxZ [Ga0136641_1001162] strand(+)	0	0	46.6049	0	0
c_000000001298	Ga0136641_100116211 sulfur-oxidizing protein SoxA [Ga0136641_1001162] strand(+)	0	0	20.4301	0	0
c_000000001299	Ga0136641_100116212 hypothetical protein [Ga0136641_1001162] strand(-)	0	30.9873	28.0059	0	0
c_000000001300	Ga0136641_10011622 hypothetical protein [Ga0136641_1001162] strand(-)	0	0	0	0	0
c_000000001301	Ga0136641_10011623 hypothetical protein [Ga0136641_1001162] strand(-)	0	0	0	0	0
c_000000001302	Ga0136641_10011624 ADP-ribose pyrophosphatase YjhB, NUDIX family [Ga0136641_1001162] strand(+)	0	0	27.5046	0	0
c_000000001303	Ga0136641_10011625 acetyl esterase [Ga0136641_1001162] strand(-)	0	20.5761	20.1646	0	0
c_000000001304	Ga0136641_10011626 isoquinoline 1-oxidoreductase, alpha subunit/isoquinoline 1-oxidoreductase, beta subunit [Ga0136641_1001162] strand(+)	31.0345	80.7882	0	0	0
c_000000001305	Ga0136641_10011627 isoquinoline 1-oxidoreductase, beta subunit [Ga0136641_1001162] strand(+)	24.5828	85.0699	32.3861	0	0
c_000000001306	Ga0136641_10011628 sulfur-oxidizing protein SoxX [Ga0136641_1001162] strand(+)	0	0	0	0	0
c_000000001307	Ga0136641_10011629 sulfur-oxidizing protein SoxY [Ga0136641_1001162] strand(+)	0	0	90.7757	0	0
c_000000001308	Ga0136641_10011661 glycolate oxidase iron-sulfur subunit [Ga0136641_1001166] strand(+)	22.3704	0	37.1852	0	0
c_000000001309	Ga0136641_100116610 Rubrerythrin [Ga0136641_1001166] strand(+)	0	73.9514	56.0706	0	0
c_000000001310	Ga0136641_100116611 Rubredoxin [Ga0136641_1001166] strand(+)	0	99.1111	0	0	0
c_000000001311	Ga0136641_100116612 malate dehydrogenase (oxaloacetate-decarboxylating)(NADP+) [Ga0136641_1001166] strand(+)	8.6454	57.1429	69.5793	0	0
c_000000001312	Ga0136641_10011662 glutathione peroxidase [Ga0136641_1001166] strand(-)	0	0	90.0794	0	0
c_000000001313	Ga0136641_10011663 Major Facilitator Superfamily protein [Ga0136641_1001166] strand(-)	0	22.7064	77.8287	0	0
c_000000001314	Ga0136641_10011664 alanine racemase [Ga0136641_1001166] strand(+)	26.9884	0	24.3074	0	0
c_000000001315	Ga0136641_10011665 Uncharacterized conserved protein, DUF433 family [Ga0136641_1001166] strand(+)	0	64.8889	84.8889	0	0
c_000000001316	Ga0136641_10011666 4-hydroxy-2-oxoheptanedioate aldolase [Ga0136641_1001166] strand(-)	36.7816	45.083	28.7356	0	0
c_000000001317	Ga0136641_10011667 hypothetical protein [Ga0136641_1001166] strand(+)	0	0	0	0	0
c_000000001318	Ga0136641_10011668 MurNAc alpha-1-phosphate uridylyltransferase [Ga0136641_1001166] strand(+)	0	37.7261	60.3359	0	0
c_000000001319	Ga0136641_10011669 Xaa-Pro aminopeptidase [Ga0136641_1001166] strand(+)	0	29.7414	48.1322	0	0
c_000000001320	Ga0136641_10011851 aspartyl-tRNA(Asn)/glutamyl-tRNA(Gln) amidotransferase subunit A [Ga0136641_1001185] strand(-)	0	60.8333	0	0	0
c_000000001321	Ga0136641_100118510 argininosuccinate lyase [Ga0136641_1001185] strand(-)	0	39.1169	39.3035	0	0
c_000000001322	Ga0136641_10011852 Tripartite-type tricarboxylate transporter, receptor component TctC [Ga0136641_1001185] strand(+)	18.8718	26.4615	0	0	0
c_000000001323	Ga0136641_10011853 Crotonobetainyl-CoA:carnitine CoA-transferase CaiB [Ga0136641_1001185] strand(+)	13.317	22.3039	24.6732	0	0
c_000000001324	Ga0136641_10011854 Tripartite-type tricarboxylate transporter, receptor component TctC [Ga0136641_1001185] strand(+)	23.1166	0	0	0	0
c_000000001325	Ga0136641_10011855 citrate synthase [Ga0136641_1001185] strand(+)	0	0	0	0	0
c_000000001326	Ga0136641_10011856 oxaloacetate decarboxylase, alpha subunit [Ga0136641_1001185] strand(+)	0	0	14.4928	0	0
c_000000001327	Ga0136641_10011857 acetyl-CoA carboxylase biotin carboxyl carrier protein [Ga0136641_1001185] strand(+)	0	0	0	0	0
c_000000001328	Ga0136641_10011858 acetyl-CoA carboxylase, biotin carboxylase subunit [Ga0136641_1001185] strand(+)	0	0	0	0	0
c_000000001329	Ga0136641_10011859 Dienelactone hydrolase [Ga0136641_1001185] strand(-)	0	0	0	0	0
c_000000001330	Ga0136641_10011861 glycolate oxidase iron-sulfur subunit [Ga0136641_1001186] strand(-)	46.2264	0	0	0	0
c_000000001331	Ga0136641_100118610 DNA-binding response regulator, OmpR family, contains REC and winged-helix (wHTH) domain [Ga0136641_1001186] strand(-)	0	100	65.368	0	0
c_000000001332	Ga0136641_10011862 glycolate oxidase FAD binding subunit [Ga0136641_1001186] strand(-)	0	0	44.0594	0	0
c_000000001333	Ga0136641_10011863 glyceraldehyde 3-phosphate dehydrogenase [Ga0136641_1001186] strand(-)	0	62.5871	63.1841	0	0
c_000000001334	Ga0136641_10011864 transketolase [Ga0136641_1001186] strand(-)	17.5819	16.763	73.5067	0	0
c_000000001335	Ga0136641_10011865 DNA repair protein RadA/Sms [Ga0136641_1001186] strand(+)	23.1459	0	62.3472	0	0
c_000000001336	Ga0136641_10011866 hypothetical protein [Ga0136641_1001186] strand(+)	0	31.7352	47.4886	0	0
c_000000001337	Ga0136641_10011867 branched-chain amino acid aminotransferase [Ga0136641_1001186] strand(+)	16.2309	81.4815	82.1351	0	0
c_000000001338	Ga0136641_10011868 heptosyltransferase-2 [Ga0136641_1001186] strand(+)	18	0	44.0952	0	0
c_000000001339	Ga0136641_10011869 Signal transduction histidine kinase [Ga0136641_1001186] strand(-)	40.2872	66.6667	67.8005	0	0
c_000000001340	Ga0136641_10012241 Radical SAM superfamily enzyme YgiQ, UPF0313 family [Ga0136641_1001224] strand(-)	14.5455	42.0202	61.8586	0	0
c_000000001341	Ga0136641_100122410 hypothetical protein [Ga0136641_1001224] strand(-)	62.4762	54.4762	94.0952	0	0
c_000000001342	Ga0136641_100122411 adenylosuccinate synthase [Ga0136641_1001224] strand(-)	46.1774	71.5596	46.1774	0	0
c_000000001343	Ga0136641_10012242 chromate transporter [Ga0136641_1001224] strand(+)	0	57.3856	19.6078	0	0
c_000000001344	Ga0136641_10012243 chromate transporter [Ga0136641_1001224] strand(+)	50.5863	0	73.5343	0	0
c_000000001345	Ga0136641_10012244 23S rRNA (guanosine2251-2'-O)-methyltransferase [Ga0136641_1001224] strand(-)	0	0	52.0584	0	0
c_000000001346	Ga0136641_10012245 Peptidoglycan/xylan/chitin deacetylase, PgdA/CDA1 family [Ga0136641_1001224] strand(-)	0	16.4488	16.4488	0	0
c_000000001347	Ga0136641_10012246 putative ABC transport system ATP-binding protein [Ga0136641_1001224] strand(-)	0	62.6667	46.963	0	0
c_000000001348	Ga0136641_10012247 acyl-CoA thioesterase-1 [Ga0136641_1001224] strand(+)	38.0228	0	61.9772	0	0
c_000000001349	Ga0136641_10012248 tRNA 2-selenouridine synthase [Ga0136641_1001224] strand(+)	0	0	0	0	0
c_000000001350	Ga0136641_10012249 cystathionine beta-lyase [Ga0136641_1001224] strand(-)	31.3677	0	71.6626	0	0
c_000000001351	Ga0136641_10012681 hypothetical protein [Ga0136641_1001268] strand(+)	51.89	0	91.4089	0	0
c_000000001352	Ga0136641_100126810 Nucleotidyl transferase AbiEii toxin, Type IV TA system [Ga0136641_1001268] strand(-)	0	80.2469	0	0	0
c_000000001353	Ga0136641_10012682 2-polyprenyl-3-methyl-5-hydroxy-6-metoxy-1,4-benzoquinol methylase [Ga0136641_1001268] strand(+)	0	44.0066	0	0	0
c_000000001354	Ga0136641_10012683 glutathione S-transferase [Ga0136641_1001268] strand(+)	0	0	0	0	0
c_000000001355	Ga0136641_10012684 MFS family permease/MFS family permease [Ga0136641_1001268] strand(+)	54.9372	88.6894	78.2765	0	0
c_000000001356	Ga0136641_10012685 formate dehydrogenase subunit gamma [Ga0136641_1001268] strand(+)	0	63.3124	0	0	0
c_000000001357	Ga0136641_10012686 formate dehydrogenase iron-sulfur subunit [Ga0136641_1001268] strand(+)	11.7308	19.2949	46.3462	0	0
c_000000001358	Ga0136641_10012687 formate dehydrogenase major subunit [Ga0136641_1001268] strand(+)	22.2704	77.3319	64.4252	0	0
c_000000001359	Ga0136641_10012688 FdhD protein [Ga0136641_1001268] strand(+)	0	36.4734	42.3913	0	0
c_000000001360	Ga0136641_10012689 formate dehydrogenase subunit delta [Ga0136641_1001268] strand(+)	0	0	0	0	0
c_000000001361	Ga0136641_10012751 4-carboxymuconolactone decarboxylase [Ga0136641_1001275] strand(-)	0	0	0	0	0
c_000000001362	Ga0136641_100127510 Predicted dithiol-disulfide isomerase, DsbA family [Ga0136641_1001275] strand(+)	25.4902	0	69.7304	0	0
c_000000001363	Ga0136641_100127511 Outer membrane receptor proteins, mostly Fe transport [Ga0136641_1001275] strand(-)	0	31.5657	0	0	0
c_000000001364	Ga0136641_10012752 NADH-FMN oxidoreductase RutF, flavin reductase (DIM6/NTAB) family [Ga0136641_1001275] strand(+)	0	37.6344	23.1951	0	0
c_000000001365	Ga0136641_10012753 Tripartite-type tricarboxylate transporter, receptor component TctC [Ga0136641_1001275] strand(+)	0	64.7299	0	0	0
c_000000001366	Ga0136641_10012754 two-component system, OmpR family, phosphate regulon sensor histidine kinase PhoR [Ga0136641_1001275] strand(+)	0	14.8796	0	0	0
c_000000001367	Ga0136641_10012755 multidrug resistance protein, MATE family [Ga0136641_1001275] strand(-)	22.1733	0	22.9809	0	0
c_000000001368	Ga0136641_10012756 hypothetical protein [Ga0136641_1001275] strand(-)	0	15.0641	57.4359	0	0
c_000000001369	Ga0136641_10012757 large subunit ribosomal protein L31 [Ga0136641_1001275] strand(-)	0	60.4811	100	0	0
c_000000001370	Ga0136641_10012758 transcription termination factor Rho [Ga0136641_1001275] strand(-)	0	0	71.4173	0	0
c_000000001371	Ga0136641_10012759 thioredoxin 1 [Ga0136641_1001275] strand(-)	0	69.0691	96.997	0	0
c_000000001372	Ga0136641_10012801 Na+/H+ antiporter NhaD [Ga0136641_1001280] strand(-)	0	39.0181	0	0	0
c_000000001373	Ga0136641_100128010 RNA polymerase primary sigma factor [Ga0136641_1001280] strand(+)	25.9259	96.345	92.7875	0	0
c_000000001374	Ga0136641_10012802 nicotinate phosphoribosyltransferase [Ga0136641_1001280] strand(-)	0	0	46.0438	0	0
c_000000001375	Ga0136641_10012803 Nitroreductase [Ga0136641_1001280] strand(-)	0	0	48.675	0	0
c_000000001376	Ga0136641_10012804 acyl-CoA thioester hydrolase [Ga0136641_1001280] strand(-)	0	0	69.1441	0	0
c_000000001377	Ga0136641_10012805 Acetoin utilization deacetylase AcuC [Ga0136641_1001280] strand(-)	0	0	14.9701	0	0
c_000000001378	Ga0136641_10012806 hypothetical protein [Ga0136641_1001280] strand(+)	0	60.1587	95.2381	0	0
c_000000001379	Ga0136641_10012807 NTE family protein [Ga0136641_1001280] strand(-)	18.303	43.6364	93.2121	0	0
c_000000001380	Ga0136641_10012808 DNA primase [Ga0136641_1001280] strand(+)	0	0	43.8312	0	0
c_000000001381	Ga0136641_10012809 hypothetical protein [Ga0136641_1001280] strand(-)	0	75.1323	24.6914	0	0
c_000000001382	Ga0136641_10012871 hypothetical protein [Ga0136641_1001287] strand(+)	0	0	40.9135	0	0
c_000000001383	Ga0136641_10012872 Protein of unknown function (DUF3108) [Ga0136641_1001287] strand(-)	0	0	47.8856	0	0
c_000000001384	Ga0136641_10012873 fumarylacetoacetate (FAA) hydrolase [Ga0136641_1001287] strand(+)	0	31.1765	17.9412	0	0
c_000000001385	Ga0136641_10012874 hypothetical protein [Ga0136641_1001287] strand(-)	0	59.1241	98.2968	0	0
c_000000001386	Ga0136641_10012875 hypothetical protein [Ga0136641_1001287] strand(+)	0	60.5233	0	0	0
c_000000001387	Ga0136641_10012876 Small ligand-binding sensory domain FIST [Ga0136641_1001287] strand(+)	23.7421	19.6541	51.4937	0	0
c_000000001388	Ga0136641_10012877 queuine tRNA-ribosyltransferase [Ga0136641_1001287] strand(-)	0	0	25.945	0	0
c_000000001389	Ga0136641_10012878 S-adenosylmethionine:tRNA ribosyltransferase-isomerase [Ga0136641_1001287] strand(-)	0	18.0927	46.1676	0	0
c_000000001390	Ga0136641_10012879 ATP-dependent DNA helicase RecG [Ga0136641_1001287] strand(+)	14.6087	12.058	55.2464	0	0
c_000000001391	Ga0136641_10012991 nitrite reductase (NADH) large subunit [Ga0136641_1001299] strand(+)	40.5702	25.6579	27.3575	14.8575	14.8575
c_000000001392	Ga0136641_10012992 nitrite reductase (NADH) small subunit [Ga0136641_1001299] strand(+)	0	0	42.2969	0	0
c_000000001393	Ga0136641_10012993 assimilatory nitrate reductase catalytic subunit [Ga0136641_1001299] strand(+)	20.0568	21.4412	43.486	0	0
c_000000001394	Ga0136641_10012994 uroporphyrin-III C-methyltransferase [Ga0136641_1001299] strand(+)	0	39.1699	0	0	0
c_000000001395	Ga0136641_10012995 cyanate lyase [Ga0136641_1001299] strand(+)	0	0	0	0	0
c_000000001396	Ga0136641_10012996 Fic family protein [Ga0136641_1001299] strand(+)	0	27.0667	0	0	0
c_000000001397	Ga0136641_10012997 exoribonuclease-2 [Ga0136641_1001299] strand(-)	0	0	0	0	0
c_000000001398	Ga0136641_10012998 KUP system potassium uptake protein [Ga0136641_1001299] strand(-)	10.1131	41.5835	84.6307	0	0
c_000000001399	Ga0136641_10013161 peptide chain release factor 3 [Ga0136641_1001316] strand(+)	24.1758	17.8877	48.779	0	0
c_000000001400	Ga0136641_10013162 excinuclease ABC subunit A [Ga0136641_1001316] strand(-)	19.9275	19.5652	19.3409	0	0
c_000000001401	Ga0136641_10013163 MFS family permease [Ga0136641_1001316] strand(-)	23.741	93.2254	86.0312	0	0
c_000000001402	Ga0136641_10013164 hypothetical protein [Ga0136641_1001316] strand(-)	0	83.5391	62.1399	0	0
c_000000001403	Ga0136641_10013165 carbonic anhydrase [Ga0136641_1001316] strand(-)	0	47.7218	30.9353	0	0
c_000000001404	Ga0136641_10013241 aconitate hydratase [Ga0136641_1001324] strand(-)	0	41.8569	27.0928	0	0
c_000000001405	Ga0136641_10013242 2-Methylisocitrate lyase, PEP mutase family [Ga0136641_1001324] strand(+)	17.4419	21.124	22.3837	0	0
c_000000001406	Ga0136641_10013243 Tripartite-type tricarboxylate transporter, receptor component TctC [Ga0136641_1001324] strand(+)	0	33.8462	58.0513	0	0
c_000000001407	Ga0136641_10013244 HTH-type transcriptional regulator / antitoxin HigA [Ga0136641_1001324] strand(+)	0	0	74.0196	0	0
c_000000001408	Ga0136641_10013245 Predicted arabinose efflux permease, MFS family [Ga0136641_1001324] strand(+)	0	0	0	0	0
c_000000001409	Ga0136641_10013246 hypothetical protein [Ga0136641_1001324] strand(+)	0	0	0	0	0
c_000000001410	Ga0136641_10013247 isoquinoline 1-oxidoreductase, beta subunit [Ga0136641_1001324] strand(-)	9.13242	17.7626	27.9452	0	0
c_000000001411	Ga0136641_10013248 isoquinoline 1-oxidoreductase, alpha subunit/isoquinoline 1-oxidoreductase, beta subunit [Ga0136641_1001324] strand(-)	0	57.197	28.5985	0	0
c_000000001412	Ga0136641_10013249 Tripartite-type tricarboxylate transporter, receptor component TctC [Ga0136641_1001324] strand(-)	0	25.1029	0	0	0
c_000000001413	Ga0136641_10013251 hypothetical protein [Ga0136641_1001325] strand(+)	0	0	0	0	0
c_000000001414	Ga0136641_100132510 hypothetical protein [Ga0136641_1001325] strand(-)	18.4371	0	55.9829	0	0
c_000000001415	Ga0136641_100132511 Tripartite-type tricarboxylate transporter, receptor component TctC [Ga0136641_1001325] strand(-)	0	0	0	0	0
c_000000001416	Ga0136641_10013252 5-methyltetrahydropteroyltriglutamate--homocysteine methyltransferase [Ga0136641_1001325] strand(-)	0	15.0538	22.6784	0	0
c_000000001417	Ga0136641_10013253 Uncharacterized membrane protein [Ga0136641_1001325] strand(+)	0	0	0	0	0
c_000000001418	Ga0136641_10013254 hypothetical protein [Ga0136641_1001325] strand(-)	35.9848	0	0	0	0
c_000000001419	Ga0136641_10013255 Predicted lipid-binding transport protein, Tim44 family [Ga0136641_1001325] strand(+)	47.5597	99.7923	52.3364	0	0
c_000000001420	Ga0136641_10013256 deoxyribodipyrimidine photolyase-related protein [Ga0136641_1001325] strand(-)	51.2179	17.3718	23.5897	0	0
c_000000001421	Ga0136641_10013257 NAD(P)-dependent dehydrogenase, short-chain alcohol dehydrogenase family [Ga0136641_1001325] strand(-)	0	0	0	0	0
c_000000001422	Ga0136641_10013258 protein of unknown function (DUF4149) [Ga0136641_1001325] strand(-)	0	0	0	0	0
c_000000001423	Ga0136641_10013259 Uncaracterized surface protein containing fasciclin (FAS1) repeats [Ga0136641_1001325] strand(+)	56.7982	42.1053	99.5614	0	0
c_000000001424	Ga0136641_10013721 peptidyl-prolyl cis-trans isomerase A (cyclophilin A) [Ga0136641_1001372] strand(+)	0	35.1421	95.478	0	0
c_000000001425	Ga0136641_10013722 peptidyl-prolyl cis-trans isomerase B (cyclophilin B) [Ga0136641_1001372] strand(+)	29.8246	59.0643	0	0	0
c_000000001426	Ga0136641_10013723 UDP-2,3-diacylglucosamine hydrolase [Ga0136641_1001372] strand(+)	0	0	38.4712	0	0
c_000000001427	Ga0136641_10013724 protein of unknown function (DUF349) [Ga0136641_1001372] strand(-)	9.76398	22.1791	49.1756	0	0
c_000000001428	Ga0136641_10013725 Soluble lytic murein transglycosylase [Ga0136641_1001372] strand(+)	0	78.8924	82.6541	0	0
c_000000001429	Ga0136641_10013726 glycine hydroxymethyltransferase [Ga0136641_1001372] strand(+)	46.0241	27.9518	62.9719	0	0
c_000000001430	Ga0136641_10013727 transcriptional repressor NrdR [Ga0136641_1001372] strand(+)	0	49.3917	92.944	0	0
c_000000001431	Ga0136641_10013728 diaminohydroxyphosphoribosylaminopyrimidine deaminase / 5-amino-6-(5-phosphoribosylamino)uracil reductase [Ga0136641_1001372] strand(+)	11.1111	18.1818	36.0269	0	0
c_000000001432	Ga0136641_10013729 riboflavin synthase [Ga0136641_1001372] strand(+)	0	68.3983	0	0	0
c_000000001433	Ga0136641_10013761 membrane protease subunit HflC [Ga0136641_1001376] strand(-)	18.8514	66.9164	87.2659	0	0
c_000000001434	Ga0136641_10013762 membrane protease subunit HflK [Ga0136641_1001376] strand(-)	34.5752	63.268	86.6013	0	0
c_000000001435	Ga0136641_10013763 GTP-binding protein HflX [Ga0136641_1001376] strand(-)	27.0609	27.0609	27.4194	0	0
c_000000001436	Ga0136641_10013764 host factor-I protein [Ga0136641_1001376] strand(-)	0	86.0465	90.6977	0	0
c_000000001437	Ga0136641_10013765 GTP-binding protein [Ga0136641_1001376] strand(-)	0	24.3647	15.994	0	0
c_000000001438	Ga0136641_10013766 Outer membrane protein assembly factor BamB, contains PQQ-like beta-propeller repeat [Ga0136641_1001376] strand(-)	39.4846	18.7032	68.4954	0	0
c_000000001439	Ga0136641_10013767 Putative negative regulator of RcsB-dependent stress response [Ga0136641_1001376] strand(-)	44.3465	95.0073	60.793	0	0
c_000000001440	Ga0136641_10013768 histidyl-tRNA synthetase [Ga0136641_1001376] strand(-)	15.5653	38.3994	41.7768	0	0
c_000000001441	Ga0136641_10013769 (E)-4-hydroxy-3-methylbut-2-enyl-diphosphate synthase [Ga0136641_1001376] strand(-)	0	50.6494	55.303	0	0
c_000000001442	Ga0136641_10014081 magnesium chelatase subunit H [Ga0136641_1001408] strand(-)	35.3118	92.3871	40.129	0	0
c_000000001443	Ga0136641_10014082 light-independent protochlorophyllide reductase subunit B [Ga0136641_1001408] strand(-)	23.0669	85.9649	24.3015	0	0
c_000000001444	Ga0136641_10014083 light-independent protochlorophyllide reductase subunit N [Ga0136641_1001408] strand(-)	24.031	98.6047	34.5736	0	0
c_000000001445	Ga0136641_10014084 3-vinyl bacteriochlorophyllide hydratase [Ga0136641_1001408] strand(-)	0	99.6032	0	0	0
c_000000001446	Ga0136641_10014085 Methanogenic corrinoid protein MtbC1 [Ga0136641_1001408] strand(+)	48.5057	93.7931	0	0	0
c_000000001447	Ga0136641_10014086 DNA-binding transcriptional response regulator, NtrC family, contains REC, AAA-type ATPase, and a Fis-type DNA-binding domains [Ga0136641_1001408] strand(+)	0	55.5079	31.6166	0	0
c_000000001448	Ga0136641_10014087 Methanogenic corrinoid protein MtbC1 [Ga0136641_1001408] strand(+)	0	37.2405	42.8571	0	0
c_000000001449	Ga0136641_10014088 carotenoid 1,2-hydratase [Ga0136641_1001408] strand(-)	16.0297	67.0913	30.8917	0	0
c_000000001450	Ga0136641_10014631 glycyl-tRNA synthetase beta chain [Ga0136641_1001463] strand(-)	0	33.0115	42.9425	0	0
c_000000001451	Ga0136641_10014632 glycyl-tRNA synthetase alpha chain [Ga0136641_1001463] strand(-)	0	40.8846	46.0626	0	0
c_000000001452	Ga0136641_10014633 apolipoprotein N-acyltransferase [Ga0136641_1001463] strand(-)	0	0	0	0	0
c_000000001453	Ga0136641_10014634 magnesium and cobalt transporter [Ga0136641_1001463] strand(-)	0	41.6938	43.9739	0	0
c_000000001454	Ga0136641_10014635 N-acetyltransferase, GNAT superfamily (includes histone acetyltransferase HPA2) [Ga0136641_1001463] strand(-)	0	45.2288	68.2353	0	0
c_000000001455	Ga0136641_10014636 Acyl-CoA synthetase (AMP-forming)/AMP-acid ligase II [Ga0136641_1001463] strand(+)	8.8615	22.0657	21.0094	0	0
c_000000001456	Ga0136641_10014637 Glyoxylase, beta-lactamase superfamily II [Ga0136641_1001463] strand(+)	0	0	44.0389	0	0
c_000000001457	Ga0136641_10014638 5S rRNA. Bacterial TSU [Ga0136641_1001463] strand(-)	0	0	0	0	0
c_000000001458	Ga0136641_10014741 Enoyl-CoA hydratase/carnithine racemase [Ga0136641_1001474] strand(-)	0	0	63.6933	0	0
c_000000001459	Ga0136641_100147410 hypothetical protein [Ga0136641_1001474] strand(+)	0	18.7811	18.7811	0	0
c_000000001460	Ga0136641_100147411 cysteine synthase A [Ga0136641_1001474] strand(-)	31.1209	53.6873	60.9145	0	0
c_000000001461	Ga0136641_10014742 Tripartite-type tricarboxylate transporter, receptor component TctC [Ga0136641_1001474] strand(-)	29.4597	69.9286	20.6932	0	0
c_000000001462	Ga0136641_10014743 hypothetical protein [Ga0136641_1001474] strand(+)	0	0	0	0	0
c_000000001463	Ga0136641_10014744 3-hydroxyethyl bacteriochlorophyllide a dehydrogenase [Ga0136641_1001474] strand(-)	30.7771	51.4315	20.5521	0	0
c_000000001464	Ga0136641_10014745 alkyl hydroperoxide reductase subunit F [Ga0136641_1001474] strand(-)	18.9937	32.327	57.4214	0	0
c_000000001465	Ga0136641_10014746 peroxiredoxin (alkyl hydroperoxide reductase subunit C) [Ga0136641_1001474] strand(-)	80.1418	0	84.9291	0	0
c_000000001466	Ga0136641_10014747 hypothetical protein [Ga0136641_1001474] strand(+)	0	0	0	0	0
c_000000001467	Ga0136641_10014748 Protein of unknown function (DUF2878) [Ga0136641_1001474] strand(+)	0	0	0	0	0
c_000000001468	Ga0136641_10014749 hypothetical protein [Ga0136641_1001474] strand(+)	0	20.816	0	0	0
c_000000001469	Ga0136641_10014891 ATP-dependent DNA helicase DinG [Ga0136641_1001489] strand(-)	11.2967	0	0	0	0
c_000000001470	Ga0136641_10014892 hypothetical protein [Ga0136641_1001489] strand(-)	24.6719	40.4199	46.1942	0	0
c_000000001471	Ga0136641_10014893 cell division protein ZapE [Ga0136641_1001489] strand(-)	22.0708	0	34.0599	0	0
c_000000001472	Ga0136641_10014894 dihydrolipoamide dehydrogenase [Ga0136641_1001489] strand(-)	18.9979	59.8469	77.0355	0	0
c_000000001473	Ga0136641_10014895 2-oxoglutarate dehydrogenase E2 component (dihydrolipoamide succinyltransferase) [Ga0136641_1001489] strand(-)	30.5031	59.5126	47.956	0	0
c_000000001474	Ga0136641_10014896 2-oxoglutarate dehydrogenase E1 component [Ga0136641_1001489] strand(-)	10.6346	88.947	80.265	0	0
c_000000001475	Ga0136641_10014897 hypothetical protein [Ga0136641_1001489] strand(+)	0	0	0	0	0
c_000000001476	Ga0136641_10015001 hypothetical protein [Ga0136641_1001500] strand(-)	0	0	0	0	0
c_000000001477	Ga0136641_100150010 cytochrome c oxidase assembly protein subunit 11 [Ga0136641_1001500] strand(-)	42.9043	0	55.7756	0	0
c_000000001478	Ga0136641_100150011 hypothetical protein [Ga0136641_1001500] strand(-)	0	0	0	0	0
c_000000001479	Ga0136641_100150012 cytochrome c oxidase subunit 1 [Ga0136641_1001500] strand(-)	33.5789	54.0209	92.3266	9.26949	9.26949
c_000000001480	Ga0136641_100150013 cytochrome c oxidase subunit 2 [Ga0136641_1001500] strand(-)	0	88.5763	84.6547	0	0
c_000000001481	Ga0136641_100150014 malonyl-CoA O-methyltransferase [Ga0136641_1001500] strand(-)	0	0	88.1944	0	0
c_000000001482	Ga0136641_10015002 protein SCO1/2 [Ga0136641_1001500] strand(-)	0	0	50.289	0	0
c_000000001483	Ga0136641_10015003 protoheme IX farnesyltransferase [Ga0136641_1001500] strand(-)	0	36.9757	37.0861	0	0
c_000000001484	Ga0136641_10015004 cytochrome c oxidase assembly protein subunit 15 [Ga0136641_1001500] strand(-)	0	20.5502	14.8867	0	0
c_000000001485	Ga0136641_10015005 hypothetical protein [Ga0136641_1001500] strand(-)	42.4754	54.571	49.9297	0	0
c_000000001486	Ga0136641_10015006 surfeit locus 1 family protein [Ga0136641_1001500] strand(-)	0	59.1603	63.3588	0	0
c_000000001487	Ga0136641_10015007 Protein of unknown function (DUF2909) [Ga0136641_1001500] strand(+)	0	0	99.1342	0	0
c_000000001488	Ga0136641_10015008 cytochrome c oxidase subunit 3 [Ga0136641_1001500] strand(-)	0	0	69.9346	0	0
c_000000001489	Ga0136641_10015009 Protein of unknown function (DUF2970) [Ga0136641_1001500] strand(-)	0	0	92.381	0	0
c_000000001490	Ga0136641_10015241 salicylate hydroxylase [Ga0136641_1001524] strand(-)	0	0	0	0	0
c_000000001491	Ga0136641_10015242 DNA-binding transcriptional regulator, MarR family [Ga0136641_1001524] strand(+)	0	45.1389	48.9583	0	0
c_000000001492	Ga0136641_10015243 Outer membrane protein TolC [Ga0136641_1001524] strand(+)	0	0	10.2512	0	0
c_000000001493	Ga0136641_10015244 membrane fusion protein, multidrug efflux system [Ga0136641_1001524] strand(+)	0	0	51.4096	0	0
c_000000001494	Ga0136641_10015245 MFS transporter, DHA2 family, multidrug resistance protein [Ga0136641_1001524] strand(+)	0	18.3201	0	0	0
c_000000001495	Ga0136641_10015246 Radical SAM superfamily enzyme YgiQ, UPF0313 family [Ga0136641_1001524] strand(-)	0	10.0473	8.92435	0	0
c_000000001496	Ga0136641_10015247 catechol 1,2-dioxygenase [Ga0136641_1001524] strand(-)	0	38.6139	44.0044	0	0
c_000000001497	Ga0136641_10015248 aminocarboxymuconate-semialdehyde decarboxylase [Ga0136641_1001524] strand(+)	15.1151	47.1471	23.7237	0	0
c_000000001498	Ga0136641_10015249 hypothetical protein [Ga0136641_1001524] strand(+)	0	0	0	0	0
c_000000001499	Ga0136641_10015471 chromosome segregation protein [Ga0136641_1001547] strand(+)	0	7.51303	34.6213	0	0
c_000000001500	Ga0136641_10015472 ZipA, C-terminal FtsZ-binding domain [Ga0136641_1001547] strand(+)	24.9377	22.6101	49.2103	0	0
c_000000001501	Ga0136641_10015473 DNA ligase (NAD+) [Ga0136641_1001547] strand(+)	13.079	6.8574	24.614	0	0
c_000000001502	Ga0136641_10015474 Pimeloyl-ACP methyl ester carboxylesterase [Ga0136641_1001547] strand(-)	24.7723	17.7596	38.3424	0	0
c_000000001503	Ga0136641_10015475 2-pyrone-4,6-dicarboxylate lactonase [Ga0136641_1001547] strand(+)	0	0	0	0	0
c_000000001504	Ga0136641_10015791 Predicted RNA methylase [Ga0136641_1001579] strand(-)	0	67.9365	0	0	0
c_000000001505	Ga0136641_100157910 magnesium chelatase subunit D [Ga0136641_1001579] strand(+)	0	0	68.018	0	0
c_000000001506	Ga0136641_10015792 hypothetical protein [Ga0136641_1001579] strand(+)	0	0	0	0	0
c_000000001507	Ga0136641_10015793 divinyl chlorophyllide a 8-vinyl-reductase [Ga0136641_1001579] strand(-)	0	39.6501	0	0	0
c_000000001508	Ga0136641_10015794 tryptophan-rich sensory protein [Ga0136641_1001579] strand(-)	0	51.0288	0	0	0
c_000000001509	Ga0136641_10015795 geranylgeranyl reductase [Ga0136641_1001579] strand(-)	41.2541	94.3894	27.8053	0	0
c_000000001510	Ga0136641_10015796 MFS transporter, BCD family, chlorophyll transporter [Ga0136641_1001579] strand(-)	31.1254	70.8689	0	0	0
c_000000001511	Ga0136641_10015797 chlorophyll synthase [Ga0136641_1001579] strand(-)	0	18.303	0	0	0
c_000000001512	Ga0136641_10015798 1-deoxy-D-xylulose-5-phosphate synthase [Ga0136641_1001579] strand(-)	18.6071	91.0154	24.0829	0	0
c_000000001513	Ga0136641_10015799 magnesium chelatase subunit I [Ga0136641_1001579] strand(+)	22.9587	70.9894	79.9232	0	0
c_000000001514	Ga0136641_10016091 membrane glycosyltransferase [Ga0136641_1001609] strand(-)	0	9.13706	12.5212	0	0
c_000000001515	Ga0136641_10016092 Threonine dehydrogenase [Ga0136641_1001609] strand(+)	24.5342	0	23.0849	0	0
c_000000001516	Ga0136641_10016093 6-pyruvoyl-tetrahydropterin synthase [Ga0136641_1001609] strand(+)	0	0	0	0	0
c_000000001517	Ga0136641_10016094 Glycosyltransferase involved in cell wall bisynthesis [Ga0136641_1001609] strand(+)	28.7619	0	0	0	0
c_000000001518	Ga0136641_10016095 Pyrimidine reductase, riboflavin biosynthesis [Ga0136641_1001609] strand(-)	0	47.601	50	0	0
c_000000001519	Ga0136641_10016096 GTP cyclohydrolase II [Ga0136641_1001609] strand(+)	17.1282	30.9744	80.8205	0	0
c_000000001520	Ga0136641_10016097 cytochrome b561 [Ga0136641_1001609] strand(+)	0	50.0942	33.71	0	0
c_000000001521	Ga0136641_10016098 Predicted secreted hydrolase [Ga0136641_1001609] strand(-)	0	13.8659	22.6814	0	0
c_000000001522	Ga0136641_10016099 putative ABC transport system permease protein [Ga0136641_1001609] strand(-)	0	0	25.4852	0	0
c_000000001523	Ga0136641_10016371 ribosome-associated heat shock protein Hsp15 [Ga0136641_1001637] strand(-)	0	34.5771	66.9154	0	0
c_000000001524	Ga0136641_10016372 seryl-tRNA synthetase [Ga0136641_1001637] strand(-)	16.5558	29.5639	65.8537	0	0
c_000000001525	Ga0136641_10016373 4-hydroxy-3-methylbut-2-enyl diphosphate reductase [Ga0136641_1001637] strand(-)	31.5514	69.6017	72.956	0	0
c_000000001526	Ga0136641_10016374 FKBP-type peptidyl-prolyl cis-trans isomerase 2 [Ga0136641_1001637] strand(-)	0	0	23.2087	0	0
c_000000001527	Ga0136641_10016375 DNA-nicking endonuclease, Smr domain [Ga0136641_1001637] strand(+)	0	47.8873	23.6307	0	0
c_000000001528	Ga0136641_10016376 hemoglobin [Ga0136641_1001637] strand(-)	0	0	34.4749	0	0
c_000000001529	Ga0136641_10016377 putative ABC transport system permease protein [Ga0136641_1001637] strand(-)	9.48379	6.0024	37.0148	0	0
c_000000001530	Ga0136641_10016378 Outer membrane protein (porin) [Ga0136641_1001637] strand(-)	23.9113	88.7569	20.1108	0	0
c_000000001531	Ga0136641_10016379 hypothetical protein [Ga0136641_1001637] strand(+)	0	98.1481	0	0	0
c_000000001532	Ga0136641_10016711 KDO2-lipid IV(A) lauroyltransferase [Ga0136641_1001671] strand(+)	54.3956	0	45.0549	0	0
c_000000001533	Ga0136641_100167110 CyaY protein [Ga0136641_1001671] strand(+)	0	89.0756	42.2969	0	0
c_000000001534	Ga0136641_100167111 penicillin-binding protein 1A [Ga0136641_1001671] strand(-)	39.2486	24.1407	87.0504	0	0
c_000000001535	Ga0136641_10016712 KDO2-lipid IV(A) lauroyltransferase [Ga0136641_1001671] strand(+)	0	42.1111	0	0	0
c_000000001536	Ga0136641_10016713 GTP-binding protein [Ga0136641_1001671] strand(-)	40.1389	0	73.6111	0	0
c_000000001537	Ga0136641_10016714 Cytochrome c553/Cytochrome c553 [Ga0136641_1001671] strand(+)	0	60	92.8571	0	0
c_000000001538	Ga0136641_10016715 tRNA(fMet)-specific endonuclease VapC [Ga0136641_1001671] strand(-)	0	0	37.284	0	0
c_000000001539	Ga0136641_10016716 antitoxin VapB [Ga0136641_1001671] strand(-)	0	60.4938	59.6708	0	0
c_000000001540	Ga0136641_10016717 sulfoxide reductase catalytic subunit YedY [Ga0136641_1001671] strand(+)	35.5882	80.3922	32.7451	0	0
c_000000001541	Ga0136641_10016718 sulfoxide reductase heme-binding subunit YedZ [Ga0136641_1001671] strand(+)	23.4848	56.3636	49.8485	0	0
c_000000001542	Ga0136641_10016719 diaminopimelate decarboxylase [Ga0136641_1001671] strand(-)	11.7054	23.4109	57.4419	0	0
c_000000001543	Ga0136641_10016831 Rhodanese-related sulfurtransferase/Rhodanese-related sulfurtransferase [Ga0136641_1001683] strand(+)	0	72.4036	65.2819	0	0
c_000000001544	Ga0136641_10016832 Rrf2 family transcriptional regulator, iron-sulfur cluster assembly transcription factor [Ga0136641_1001683] strand(-)	0	34.4828	0	0	0
c_000000001545	Ga0136641_10016833 2-haloacid dehalogenase [Ga0136641_1001683] strand(+)	0	0	41.4878	0	0
c_000000001546	Ga0136641_10016834 chromosome partitioning protein [Ga0136641_1001683] strand(-)	0	82.2006	24.4337	0	0
c_000000001547	Ga0136641_10016835 Uncharacterized conserved protein YcfJ, contains glycine zipper 2TM domain [Ga0136641_1001683] strand(+)	57.4468	96.3121	98.2979	0	0
c_000000001548	Ga0136641_10016836 branched-chain amino acid transport system ATP-binding protein [Ga0136641_1001683] strand(-)	0	58.3679	57.538	0	0
c_000000001549	Ga0136641_10016837 branched-chain amino acid transport system permease protein [Ga0136641_1001683] strand(-)	0	8.26953	40.0204	0	0
c_000000001550	Ga0136641_10016838 branched-chain amino acid transport system permease protein [Ga0136641_1001683] strand(-)	0	25.1422	43.1172	0	0
c_000000001551	Ga0136641_10016839 branched-chain amino acid transport system substrate-binding protein [Ga0136641_1001683] strand(-)	53.8739	82.2523	78.1081	0	0
c_000000001552	Ga0136641_10017041 4,5-dihydroxyphthalate decarboxylase [Ga0136641_1001704] strand(+)	27.5177	72.766	76.1702	0	0
c_000000001553	Ga0136641_10017042 hypothetical protein [Ga0136641_1001704] strand(+)	0	0	25.6536	0	0
c_000000001554	Ga0136641_10017043 Cell wall-associated hydrolase, NlpC family [Ga0136641_1001704] strand(-)	0	49.9099	27.2072	0	0
c_000000001555	Ga0136641_10017044 Crotonobetainyl-CoA:carnitine CoA-transferase CaiB [Ga0136641_1001704] strand(+)	31.8876	39.759	44.8996	0	0
c_000000001556	Ga0136641_10017045 DNA polymerase V [Ga0136641_1001704] strand(+)	0	0	39.7778	0	0
c_000000001557	Ga0136641_10017046 DNA polymerase V [Ga0136641_1001704] strand(+)	30.2131	22.9833	24.9619	0	0
c_000000001558	Ga0136641_10017047 tRNA(adenine34) deaminase [Ga0136641_1001704] strand(-)	10.2931	0	37.0143	0	0
c_000000001559	Ga0136641_10017048 hypothetical protein [Ga0136641_1001704] strand(-)	0	0	0	0	0
c_000000001560	Ga0136641_10017049 TraM recognition site of TraD and TraG [Ga0136641_1001704] strand(-)	0	8.37493	0	0	0
c_000000001561	Ga0136641_10017251 urease accessory protein [Ga0136641_1001725] strand(-)	0	0	0	0	0
c_000000001562	Ga0136641_100172510 urea transport system ATP-binding protein [Ga0136641_1001725] strand(+)	0	0	37.8446	0	0
c_000000001563	Ga0136641_10017252 urease accessory protein [Ga0136641_1001725] strand(-)	0	24.531	0	0	0
c_000000001564	Ga0136641_10017253 urease accessory protein [Ga0136641_1001725] strand(-)	0	0	45.7658	0	0
c_000000001565	Ga0136641_10017254 urease subunit alpha [Ga0136641_1001725] strand(-)	0	23.7347	0	0	0
c_000000001566	Ga0136641_10017255 urease subunit beta [Ga0136641_1001725] strand(-)	0	49.3464	0	0	0
c_000000001567	Ga0136641_10017256 urease subunit gamma [Ga0136641_1001725] strand(-)	0	82.5083	95.3795	0	0
c_000000001568	Ga0136641_10017257 urea transport system substrate-binding protein [Ga0136641_1001725] strand(+)	0	0	0	0	0
c_000000001569	Ga0136641_10017258 urea transport system permease protein [Ga0136641_1001725] strand(+)	0	15.873	0	0	0
c_000000001570	Ga0136641_10017259 urea transport system permease protein [Ga0136641_1001725] strand(+)	0	13.7466	21.3836	0	0
c_000000001571	Ga0136641_10017321 hypothetical protein [Ga0136641_1001732] strand(+)	0	0	0	0	0
c_000000001572	Ga0136641_100173210 alpha-D-ribose 1-methylphosphonate 5-triphosphate diphosphatase [Ga0136641_1001732] strand(-)	0	0	0	0	0
c_000000001573	Ga0136641_100173211 alpha-D-ribose 1-methylphosphonate 5-triphosphate synthase subunit PhnL [Ga0136641_1001732] strand(-)	0	0	51.497	0	0
c_000000001574	Ga0136641_10017322 isoquinoline 1-oxidoreductase, alpha subunit [Ga0136641_1001732] strand(+)	32.8976	99.3464	0	0	0
c_000000001575	Ga0136641_10017323 isoquinoline 1-oxidoreductase, beta subunit [Ga0136641_1001732] strand(+)	30.8277	92.3043	96.1521	0	0
c_000000001576	Ga0136641_10017324 Predicted secreted protein [Ga0136641_1001732] strand(+)	0	91.8699	93.0894	0	0
c_000000001577	Ga0136641_10017325 sulfur-oxidizing protein SoxZ [Ga0136641_1001732] strand(+)	0	0	47.4843	0	0
c_000000001578	Ga0136641_10017326 Predicted HD phosphohydrolase [Ga0136641_1001732] strand(-)	0	65.7559	0	0	0
c_000000001579	Ga0136641_10017327 phosphonate transport system permease protein [Ga0136641_1001732] strand(-)	0	47.7302	0	0	0
c_000000001580	Ga0136641_10017328 phosphonate transport system substrate-binding protein [Ga0136641_1001732] strand(-)	37.06	0	0	0	0
c_000000001581	Ga0136641_10017329 phosphonate transport system ATP-binding protein [Ga0136641_1001732] strand(-)	0	34.507	0	0	0
c_000000001582	Ga0136641_10017911 ribonuclease R [Ga0136641_1001791] strand(+)	0	0	39.0266	0	0
c_000000001583	Ga0136641_10017912 D-amino-acid dehydrogenase [Ga0136641_1001791] strand(-)	18.3575	21.5781	36.4734	0	0
c_000000001584	Ga0136641_10017913 small subunit ribosomal protein S2 [Ga0136641_1001791] strand(+)	0	60.6183	96.5054	0	0
c_000000001585	Ga0136641_10017914 elongation factor Ts [Ga0136641_1001791] strand(+)	0	50.8949	95.302	0	0
c_000000001586	Ga0136641_10017915 uridylate kinase [Ga0136641_1001791] strand(+)	0	36.6528	40.6639	0	0
c_000000001587	Ga0136641_10017916 ribosome recycling factor [Ga0136641_1001791] strand(+)	49.7326	45.9893	88.057	0	0
c_000000001588	Ga0136641_10017917 phosphatidate cytidylyltransferase [Ga0136641_1001791] strand(+)	0	32.0472	45.8735	0	0
c_000000001589	Ga0136641_10017918 1-deoxy-D-xylulose-5-phosphate reductoisomerase [Ga0136641_1001791] strand(+)	0	0	0	0	0
c_000000001590	Ga0136641_10017919 regulator of sigma E protease [Ga0136641_1001791] strand(+)	0	29.6137	33.1903	0	0
c_000000001591	Ga0136641_10018221 Predicted transcriptional regulator [Ga0136641_1001822] strand(+)	0	0	0	0	0
c_000000001592	Ga0136641_100182210 Predicted transcriptional regulator with C-terminal CBS domains [Ga0136641_1001822] strand(-)	0	100	94.8012	71.8654	71.8654
c_000000001593	Ga0136641_100182211 hypothetical protein [Ga0136641_1001822] strand(-)	0	0	74.0437	0	0
c_000000001594	Ga0136641_100182212 hypothetical protein [Ga0136641_1001822] strand(-)	0	0	0	0	0
c_000000001595	Ga0136641_100182213 tRNA_Thr_TGT [Ga0136641_1001822] strand(-)	0	0	0	0	0
c_000000001596	Ga0136641_100182214 stringent starvation protein B [Ga0136641_1001822] strand(-)	0	51.3514	41.0811	0	0
c_000000001597	Ga0136641_100182215 RNA polymerase-associated protein [Ga0136641_1001822] strand(-)	41.3978	54.1219	96.595	0	0
c_000000001598	Ga0136641_100182216 ubiquinol-cytochrome c reductase cytochrome c1 subunit [Ga0136641_1001822] strand(-)	0	62.037	87.5661	0	0
c_000000001599	Ga0136641_100182217 ubiquinol-cytochrome c reductase cytochrome b subunit [Ga0136641_1001822] strand(-)	49.3219	16.2741	90.1499	0	0
c_000000001600	Ga0136641_100182218 ubiquinol-cytochrome c reductase iron-sulfur subunit [Ga0136641_1001822] strand(-)	25.3731	91.3765	100	0	0
c_000000001601	Ga0136641_10018222 hypothetical protein [Ga0136641_1001822] strand(-)	0	0	0	0	0
c_000000001602	Ga0136641_10018223 hypothetical protein [Ga0136641_1001822] strand(-)	0	0	0	0	0
c_000000001603	Ga0136641_10018224 hypothetical protein [Ga0136641_1001822] strand(-)	0	0	0	0	0
c_000000001604	Ga0136641_10018225 putative transcriptional regulator [Ga0136641_1001822] strand(-)	0	0	0	0	0
c_000000001605	Ga0136641_10018226 Uncharacterized conserved protein, DUF4415 family [Ga0136641_1001822] strand(-)	44.5428	65.7817	77.8761	0	0
c_000000001606	Ga0136641_10018227 hypothetical protein [Ga0136641_1001822] strand(-)	0	72.2222	63.2479	0	0
c_000000001607	Ga0136641_10018228 HTH-type transcriptional regulator / antitoxin HigA [Ga0136641_1001822] strand(-)	60.8924	97.6378	47.5066	60.8924	60.8924
c_000000001608	Ga0136641_10018229 mRNA interferase HigB [Ga0136641_1001822] strand(-)	50.3333	0	0	0	0
c_000000001609	Ga0136641_10018251 Predicted pyrophosphatase or phosphodiesterase, AlkP superfamily [Ga0136641_1001825] strand(-)	0	0	14.3695	0	0
c_000000001610	Ga0136641_10018252 TRAP-type C4-dicarboxylate transport system, large permease component/TRAP-type C4-dicarboxylate transport system, small permease component [Ga0136641_1001825] strand(-)	20.9794	10.4062	0	0	0
c_000000001611	Ga0136641_10018253 TRAP-type C4-dicarboxylate transport system, substrate-binding protein [Ga0136641_1001825] strand(-)	0	79.6078	34.7059	0	0
c_000000001612	Ga0136641_10018254 TRAP transporter T-component [Ga0136641_1001825] strand(-)	0	47	0	0	0
c_000000001613	Ga0136641_10018255 S-adenosylmethionine-diacylglycerol 3-amino-3-carboxypropyl transferase [Ga0136641_1001825] strand(+)	0	37.9116	14.8594	0	0
c_000000001614	Ga0136641_10018256 hypothetical protein [Ga0136641_1001825] strand(+)	0	13.3525	18.6359	0	0
c_000000001615	Ga0136641_10018257 concentrative nucleoside transporter, CNT family [Ga0136641_1001825] strand(+)	0	27.4242	11.5909	0	0
c_000000001616	Ga0136641_10018631 hypothetical protein [Ga0136641_1001863] strand(+)	0	98.0392	0	0	0
c_000000001617	Ga0136641_10018632 Predicted metal-dependent hydrolase, TIM-barrel fold [Ga0136641_1001863] strand(-)	0	32.2733	39.8115	0	0
c_000000001618	Ga0136641_10018633 Tripartite-type tricarboxylate transporter, receptor component TctC [Ga0136641_1001863] strand(-)	0	51.298	0	0	0
c_000000001619	Ga0136641_10018634 Tripartite-type tricarboxylate transporter, receptor component TctC [Ga0136641_1001863] strand(+)	0	55.3442	47.6449	0	0
c_000000001620	Ga0136641_10018635 GST-like protein [Ga0136641_1001863] strand(-)	0	45.9665	61.035	0	0
c_000000001621	Ga0136641_10018636 2-keto-4-pentenoate hydratase/2-oxohepta-3-ene-1,7-dioic acid hydratase (catechol pathway) [Ga0136641_1001863] strand(-)	0	39.0805	0	0	0
c_000000001622	Ga0136641_10018637 acetolactate synthase-1/2/3 large subunit [Ga0136641_1001863] strand(-)	16.5385	9.74359	9.67949	0	0
c_000000001623	Ga0136641_10018638 hypothetical protein [Ga0136641_1001863] strand(+)	0	0	0	0	0
c_000000001624	Ga0136641_10018639 Secreted protein containing C-terminal beta-propeller domain [Ga0136641_1001863] strand(-)	0	0	50.3968	0	0
c_000000001625	Ga0136641_10018781 carbonic anhydrase [Ga0136641_1001878] strand(+)	40.303	46.3636	88.7879	0	0
c_000000001626	Ga0136641_10018782 tRNA-2-methylthio-N6-dimethylallyladenosine synthase [Ga0136641_1001878] strand(+)	0	47.0139	52.5694	0	0
c_000000001627	Ga0136641_10018783 signal recognition particle subunit SRP54 [Ga0136641_1001878] strand(-)	13.2609	20.942	63.1159	0	0
c_000000001628	Ga0136641_10018784 ABC-type uncharacterized transport system, permease component [Ga0136641_1001878] strand(+)	42.6129	71.6728	59.3407	0	0
c_000000001629	Ga0136641_10018785 hypothetical protein [Ga0136641_1001878] strand(+)	0	0	56.5543	0	0
c_000000001630	Ga0136641_10018786 AmpD protein [Ga0136641_1001878] strand(+)	0	0	0	0	0
c_000000001631	Ga0136641_10018787 ribonucleoside-diphosphate reductase alpha chain [Ga0136641_1001878] strand(+)	10.4813	70.3387	83.1729	0	0
c_000000001632	Ga0136641_10019081 TRAP-type C4-dicarboxylate transport system, large permease component [Ga0136641_1001908] strand(+)	0	19.8946	44.2688	0	0
c_000000001633	Ga0136641_100190810 cytochrome c oxidase cbb3-type subunit 4 [Ga0136641_1001908] strand(-)	0	0	0	0	0
c_000000001634	Ga0136641_100190811 cytochrome c oxidase cbb3-type subunit 2 [Ga0136641_1001908] strand(-)	0	0	28.3654	0	0
c_000000001635	Ga0136641_100190812 cytochrome c oxidase cbb3-type subunit 1 [Ga0136641_1001908] strand(-)	0	0	0	0	0
c_000000001636	Ga0136641_10019082 ferrous iron transport protein B [Ga0136641_1001908] strand(-)	0	0	0	0	0
c_000000001637	Ga0136641_10019083 ferrous iron transport protein A [Ga0136641_1001908] strand(-)	0	0	0	0	0
c_000000001638	Ga0136641_10019084 hypothetical protein [Ga0136641_1001908] strand(-)	0	0	0	0	0
c_000000001639	Ga0136641_10019085 CRP/FNR family transcriptional regulator, anaerobic regulatory protein [Ga0136641_1001908] strand(+)	0	0	60.8828	0	0
c_000000001640	Ga0136641_10019086 hypothetical protein [Ga0136641_1001908] strand(+)	0	0	0	0	0
c_000000001641	Ga0136641_10019087 hypothetical protein [Ga0136641_1001908] strand(-)	0	0	0	0	0
c_000000001642	Ga0136641_10019088 Polyferredoxin [Ga0136641_1001908] strand(-)	0	0	10.6865	0	0
c_000000001643	Ga0136641_10019089 cytochrome c oxidase cbb3-type subunit 3 [Ga0136641_1001908] strand(-)	0	0	0	0	0
c_000000001644	Ga0136641_10019181 Enoyl-CoA hydratase/carnithine racemase [Ga0136641_1001918] strand(+)	0	0	0	0	0
c_000000001645	Ga0136641_100191810 hydroxymethylglutaryl-CoA lyase [Ga0136641_1001918] strand(+)	0	0	0	0	0
c_000000001646	Ga0136641_10019182 D-3-phosphoglycerate dehydrogenase [Ga0136641_1001918] strand(-)	0	0	26.3933	0	0
c_000000001647	Ga0136641_10019183 hypothetical protein [Ga0136641_1001918] strand(-)	0	0	0	0	0
c_000000001648	Ga0136641_10019184 Tripartite-type tricarboxylate transporter, receptor component TctC [Ga0136641_1001918] strand(+)	0	42.8875	0	0	0
c_000000001649	Ga0136641_10019185 Predicted metal-dependent hydrolase, TIM-barrel fold [Ga0136641_1001918] strand(+)	0	0	0	0	0
c_000000001650	Ga0136641_10019186 hypothetical protein [Ga0136641_1001918] strand(+)	0	82.808	17.383	0	0
c_000000001651	Ga0136641_10019187 Tripartite-type tricarboxylate transporter, receptor component TctC [Ga0136641_1001918] strand(+)	0	30.7849	16.0041	0	0
c_000000001652	Ga0136641_10019188 formyl-CoA transferase [Ga0136641_1001918] strand(+)	0	0	28.3497	0	0
c_000000001653	Ga0136641_10019189 enoyl-CoA hydratase/crotonobetainyl-CoA hydratase [Ga0136641_1001918] strand(+)	0	0	38.5696	0	0
c_000000001654	Ga0136641_10019251 ABC-type amino acid transport substrate-binding protein [Ga0136641_1001925] strand(-)	40.4284	0	35.6091	60.6426	60.6426
c_000000001655	Ga0136641_100192510 pyrroloquinoline-quinone synthase [Ga0136641_1001925] strand(-)	0	0	0	78.9174	78.9174
c_000000001656	Ga0136641_10019252 alcohol dehydrogenase (cytochrome c) [Ga0136641_1001925] strand(-)	71.4286	93.9881	88.2738	96.369	96.369
c_000000001657	Ga0136641_10019253 hypothetical protein [Ga0136641_1001925] strand(-)	20.8333	0	0	0	0
c_000000001658	Ga0136641_10019254 hypothetical protein [Ga0136641_1001925] strand(-)	60.6426	0	0	77.51	77.51
c_000000001659	Ga0136641_10019255 hypothetical protein [Ga0136641_1001925] strand(-)	0	0	0	0	0
c_000000001660	Ga0136641_10019256 hypothetical protein [Ga0136641_1001925] strand(-)	0	0	48.3113	87.0778	87.0778
c_000000001661	Ga0136641_10019257 MFS family permease/MFS family permease [Ga0136641_1001925] strand(+)	0	0	0	10.7321	10.7321
c_000000001662	Ga0136641_10019258 pyrroloquinoline quinone biosynthesis protein E [Ga0136641_1001925] strand(-)	0	26.2837	44.3864	71.0183	71.0183
c_000000001663	Ga0136641_10019259 pyrroloquinoline quinone biosynthesis protein D [Ga0136641_1001925] strand(-)	0	0	0	54.1219	54.1219
c_000000001664	Ga0136641_10019351 hypothetical protein [Ga0136641_1001935] strand(-)	0	0	0	0	0
c_000000001665	Ga0136641_10019352 5'-nucleotidase [Ga0136641_1001935] strand(-)	29.5556	0	68.8889	0	0
c_000000001666	Ga0136641_10019353 general secretion pathway protein F [Ga0136641_1001935] strand(-)	0	0	26.5189	0	0
c_000000001667	Ga0136641_10019354 general secretion pathway protein E [Ga0136641_1001935] strand(-)	15.9514	29.5422	31.402	0	0
c_000000001668	Ga0136641_10019355 general secretion pathway protein D [Ga0136641_1001935] strand(-)	46.4194	30.9037	66.5814	0	0
c_000000001669	Ga0136641_10019356 general secretion pathway protein N [Ga0136641_1001935] strand(-)	0	28.1959	44.9223	0	0
c_000000001670	Ga0136641_10019357 Type II secretory pathway, component PulM [Ga0136641_1001935] strand(-)	0	33.8951	66.6667	0	0
c_000000001671	Ga0136641_10019358 GspL domain-containing protein [Ga0136641_1001935] strand(-)	0	0	0	0	0
c_000000001672	Ga0136641_10019721 hypothetical protein [Ga0136641_1001972] strand(+)	0	0	0	0	0
c_000000001673	Ga0136641_100197210 Putative NADPH-quinone reductase (modulator of drug activity B) [Ga0136641_1001972] strand(-)	23.7421	0	0	0	0
c_000000001674	Ga0136641_10019722 Lipocalin-like domain-containing protein [Ga0136641_1001972] strand(+)	0	47.2062	0	0	0
c_000000001675	Ga0136641_10019723 FAD/FMN-containing dehydrogenase [Ga0136641_1001972] strand(-)	0	0	21.3808	0	0
c_000000001676	Ga0136641_10019724 NitT/TauT family transport system permease protein [Ga0136641_1001972] strand(-)	0	19.0303	25.3333	0	0
c_000000001677	Ga0136641_10019725 NitT/TauT family transport system ATP-binding protein [Ga0136641_1001972] strand(-)	0	36.1006	0	0	0
c_000000001678	Ga0136641_10019726 NitT/TauT family transport system substrate-binding protein [Ga0136641_1001972] strand(-)	0	0	0	0	0
c_000000001679	Ga0136641_10019727 creatinine amidohydrolase [Ga0136641_1001972] strand(-)	0	30.1531	35.4535	0	0
c_000000001680	Ga0136641_10019728 Enamine deaminase RidA, house cleaning of reactive enamine intermediates, YjgF/YER057c/UK114 family [Ga0136641_1001972] strand(-)	0	0	0	0	0
c_000000001681	Ga0136641_10019729 cytosine deaminase [Ga0136641_1001972] strand(-)	11.5877	22.4981	58.6155	0	0
c_000000001682	Ga0136641_10020311 hypothetical protein [Ga0136641_1002031] strand(-)	0	0	0	0	0
c_000000001683	Ga0136641_100203110 regulator of sigma E protease [Ga0136641_1002031] strand(-)	32.8976	0	16.7756	0	0
c_000000001684	Ga0136641_10020312 ribonuclease HII [Ga0136641_1002031] strand(-)	22.9833	46.4231	58.9041	0	0
c_000000001685	Ga0136641_10020313 hypothetical protein [Ga0136641_1002031] strand(-)	0	0	66.2281	0	0
c_000000001686	Ga0136641_10020314 lipid-A-disaccharide synthase [Ga0136641_1002031] strand(-)	0	0	54.4444	0	0
c_000000001687	Ga0136641_10020315 UDP-N-acetylglucosamine acyltransferase [Ga0136641_1002031] strand(-)	0	0	45.8795	0	0
c_000000001688	Ga0136641_10020316 3-hydroxyacyl-[acyl-carrier-protein] dehydratase [Ga0136641_1002031] strand(-)	0	0	34.2404	0	0
c_000000001689	Ga0136641_10020317 UDP-3-O-[3-hydroxymyristoyl] glucosamine N-acyltransferase [Ga0136641_1002031] strand(-)	12.9524	27.3333	51.3333	0	0
c_000000001690	Ga0136641_10020318 outer membrane protein [Ga0136641_1002031] strand(-)	27.8085	90.2394	87.477	0	0
c_000000001691	Ga0136641_10020319 outer membrane protein insertion porin family [Ga0136641_1002031] strand(-)	0	10.5011	54.2919	0	0
c_000000001692	Ga0136641_10020451 benzoate/toluate 1,2-dioxygenase beta subunit [Ga0136641_1002045] strand(-)	0	71.9298	32.0574	0	0
c_000000001693	Ga0136641_10020452 Phenylpropionate dioxygenase, large terminal subunit [Ga0136641_1002045] strand(-)	0	50.5327	48.9346	0	0
c_000000001694	Ga0136641_10020453 LysR family transcriptional regulator, nitrogen assimilation regulatory protein [Ga0136641_1002045] strand(+)	0	0	0	0	0
c_000000001695	Ga0136641_10020454 branched-chain amino acid transport system ATP-binding protein [Ga0136641_1002045] strand(-)	0	0	0	0	0
c_000000001696	Ga0136641_10020455 branched-chain amino acid transport system ATP-binding protein [Ga0136641_1002045] strand(-)	0	0	0	0	0
c_000000001697	Ga0136641_10020456 branched-chain amino acid transport system permease protein [Ga0136641_1002045] strand(-)	0	0	21.9512	0	0
c_000000001698	Ga0136641_10020457 branched-chain amino acid transport system permease protein [Ga0136641_1002045] strand(-)	0	16.7756	55.3377	0	0
c_000000001699	Ga0136641_10020458 branched-chain amino acid transport system substrate-binding protein [Ga0136641_1002045] strand(-)	25.4852	97.7215	89.4515	0	0
c_000000001700	Ga0136641_10020459 hypothetical protein [Ga0136641_1002045] strand(-)	0	0	0	0	0
c_000000001701	Ga0136641_10020791 hypothetical protein [Ga0136641_1002079] strand(+)	0	0	0	0	0
c_000000001702	Ga0136641_100207910 DNA mismatch repair protein MutS [Ga0136641_1002079] strand(+)	53.2972	53.7489	58.8979	0	0
c_000000001703	Ga0136641_10020792 small subunit ribosomal protein S21 [Ga0136641_1002079] strand(+)	0	70.892	88.2629	0	0
c_000000001704	Ga0136641_10020793 hypothetical protein [Ga0136641_1002079] strand(+)	54.5254	0	100	0	0
c_000000001705	Ga0136641_10020794 PmbA protein [Ga0136641_1002079] strand(-)	26.2931	39.8707	62.7874	0	0
c_000000001706	Ga0136641_10020795 ribosome-associated protein [Ga0136641_1002079] strand(+)	0	24.9663	0	0	0
c_000000001707	Ga0136641_10020796 molybdopterin adenylyltransferase [Ga0136641_1002079] strand(+)	24.5528	35.2846	52.8455	0	0
c_000000001708	Ga0136641_10020797 serine O-acetyltransferase [Ga0136641_1002079] strand(-)	52.7881	94.6716	67.1623	0	0
c_000000001709	Ga0136641_10020798 tRNA/rRNA methyltransferase [Ga0136641_1002079] strand(-)	19.401	25.5208	0	0	0
c_000000001710	Ga0136641_10020799 myo-inositol-1(or 4)-monophosphatase [Ga0136641_1002079] strand(+)	0	33.2244	0	0	0
c_000000001711	Ga0136641_10021031 alkaline phosphatase D [Ga0136641_1002103] strand(-)	17.5991	48.6014	0	0	0
c_000000001712	Ga0136641_10021032 Calcineurin-like phosphoesterase [Ga0136641_1002103] strand(+)	0	55.502	36.8675	0	0
c_000000001713	Ga0136641_10021033 p-hydroxybenzoate 3-monooxygenase [Ga0136641_1002103] strand(-)	0	41.5617	19.5634	0	0
c_000000001714	Ga0136641_10021034 general L-amino acid transport system ATP-binding protein [Ga0136641_1002103] strand(-)	0	0	0	0	0
c_000000001715	Ga0136641_10021035 general L-amino acid transport system permease protein [Ga0136641_1002103] strand(-)	0	0	0	0	0
c_000000001716	Ga0136641_10021036 general L-amino acid transport system permease protein [Ga0136641_1002103] strand(-)	0	0	14.8915	0	0
c_000000001717	Ga0136641_10021037 general L-amino acid transport system substrate-binding protein [Ga0136641_1002103] strand(-)	0	24.0331	27.8085	0	0
c_000000001718	Ga0136641_10021038 tRNA_Pro_TGG [Ga0136641_1002103] strand(+)	0	0	0	0	0
c_000000001719	Ga0136641_10021039 tRNA_Arg_TCT [Ga0136641_1002103] strand(+)	0	0	0	0	0
c_000000001720	Ga0136641_10021391 acetyl-CoA carboxylase carboxyl transferase subunit beta [Ga0136641_1002139] strand(+)	34.2404	34.2404	38.322	0	0
c_000000001721	Ga0136641_100213910 signal peptidase I [Ga0136641_1002139] strand(-)	0	0	0	0	0
c_000000001722	Ga0136641_10021392 lysyl-tRNA synthetase, class 2 [Ga0136641_1002139] strand(+)	12.963	38.6973	81.8008	0	0
c_000000001723	Ga0136641_10021393 hypothetical protein [Ga0136641_1002139] strand(-)	0	99.4048	85.7143	0	0
c_000000001724	Ga0136641_10021394 beta-N-acetylhexosaminidase [Ga0136641_1002139] strand(-)	25.3642	0	25.8783	0	0
c_000000001725	Ga0136641_10021395 holo-[acyl-carrier protein] synthase/beta-N-acetylhexosaminidase [Ga0136641_1002139] strand(-)	0	0	36.3636	0	0
c_000000001726	Ga0136641_10021396 pyridoxine 5-phosphate synthase [Ga0136641_1002139] strand(-)	24.0397	0	37.4226	0	0
c_000000001727	Ga0136641_10021397 DNA repair protein RecO (recombination protein O) [Ga0136641_1002139] strand(-)	24.4521	0	41.8685	0	0
c_000000001728	Ga0136641_10021398 GTP-binding protein Era [Ga0136641_1002139] strand(-)	37.5	48.5243	63.3681	0	0
c_000000001729	Ga0136641_10021399 ribonuclease-3 [Ga0136641_1002139] strand(-)	0	0	0	0	0
c_000000001730	Ga0136641_10021441 hypothetical protein [Ga0136641_1002144] strand(+)	0	0	0	0	0
c_000000001731	Ga0136641_100214410 Cyanate permease [Ga0136641_1002144] strand(+)	0	0	0	0	0
c_000000001732	Ga0136641_10021442 hypothetical protein [Ga0136641_1002144] strand(+)	60.0414	0	62.1118	0	0
c_000000001733	Ga0136641_10021443 aliphatic nitrilase [Ga0136641_1002144] strand(+)	0	19.2615	0	0	0
c_000000001734	Ga0136641_10021444 Biotin synthase-related protein, radical SAM superfamily [Ga0136641_1002144] strand(+)	0	0	0	0	0
c_000000001735	Ga0136641_10021445 Predicted N-acyltransferase, GNAT family [Ga0136641_1002144] strand(+)	0	0	0	0	0
c_000000001736	Ga0136641_10021446 hypothetical protein [Ga0136641_1002144] strand(+)	0	0	0	0	0
c_000000001737	Ga0136641_10021447 Glycosyltransferase involved in cell wall bisynthesis [Ga0136641_1002144] strand(+)	0	0	0	0	0
c_000000001738	Ga0136641_10021448 hypothetical protein [Ga0136641_1002144] strand(+)	0	0	0	0	0
c_000000001739	Ga0136641_10021449 putative flavoprotein involved in K+ transport [Ga0136641_1002144] strand(+)	0	0	0	23.5753	23.5753
c_000000001740	Ga0136641_10021691 Uncharacterized conserved protein YdiU, UPF0061 family [Ga0136641_1002169] strand(+)	25.0415	49.9171	16.6667	0	0
c_000000001741	Ga0136641_10021692 peptide-methionine (R)-S-oxide reductase [Ga0136641_1002169] strand(+)	0	0	100	0	0
c_000000001742	Ga0136641_10021693 intracellular septation protein [Ga0136641_1002169] strand(+)	24.4337	68.6084	91.2621	0	0
c_000000001743	Ga0136641_10021694 BolA protein [Ga0136641_1002169] strand(+)	0	0	82.807	0	0
c_000000001744	Ga0136641_10021695 peptidyl-prolyl cis-trans isomerase C [Ga0136641_1002169] strand(+)	0	58.3012	99.7426	0	0
c_000000001745	Ga0136641_10021696 phosphoribosylformylglycinamidine synthase [Ga0136641_1002169] strand(-)	39.4924	9.06937	57.868	0	0
c_000000001746	Ga0136641_10021697 phosphoribosylformylglycinamidine synthase [Ga0136641_1002169] strand(-)	0	0	19.8895	0	0
c_000000001747	Ga0136641_10021698 hypothetical protein [Ga0136641_1002169] strand(+)	0	0	0	0	0
c_000000001748	Ga0136641_10021751 Tripartite-type tricarboxylate transporter, receptor component TctC [Ga0136641_1002175] strand(-)	0	0	92.4092	0	0
c_000000001749	Ga0136641_10021752 Predicted metal-dependent hydrolase, TIM-barrel fold [Ga0136641_1002175] strand(-)	0	28.7281	62.1711	0	0
c_000000001750	Ga0136641_10021753 D-3-phosphoglycerate dehydrogenase [Ga0136641_1002175] strand(-)	0	21.688	16.1325	0	0
c_000000001751	Ga0136641_10021754 Malate/lactate/ureidoglycolate dehydrogenase, LDH2 family [Ga0136641_1002175] strand(-)	0	30.1449	45.5072	0	0
c_000000001752	Ga0136641_10021755 3-isopropylmalate dehydrogenase [Ga0136641_1002175] strand(+)	0	0	33.4267	0	0
c_000000001753	Ga0136641_10021756 Predicted metal-dependent hydrolase, TIM-barrel fold [Ga0136641_1002175] strand(+)	0	0	33.2196	0	0
c_000000001754	Ga0136641_10021757 4,5-dihydroxyphthalate decarboxylase [Ga0136641_1002175] strand(+)	31.6555	0	39.7092	0	0
c_000000001755	Ga0136641_10021758 Tripartite-type tricarboxylate transporter, receptor component TctC [Ga0136641_1002175] strand(+)	0	0	42.1212	0	0
c_000000001756	Ga0136641_10021759 Tripartite-type tricarboxylate transporter, receptor component TctC [Ga0136641_1002175] strand(-)	0	75.4137	0	0	0
c_000000001757	Ga0136641_10021821 hypothetical protein [Ga0136641_1002182] strand(+)	0	62.8079	12.9721	0	0
c_000000001758	Ga0136641_10021822 GST-like protein [Ga0136641_1002182] strand(-)	46.5248	58.4397	23.1206	0	0
c_000000001759	Ga0136641_10021823 Predicted kinase, aminoglycoside phosphotransferase (APT) family [Ga0136641_1002182] strand(-)	33.5175	25.5985	0	0	0
c_000000001760	Ga0136641_10021824 Enoyl-CoA hydratase/carnithine racemase [Ga0136641_1002182] strand(-)	0	0	26.8695	0	0
c_000000001761	Ga0136641_10021825 3-hydroxybutyryl-CoA dehydrogenase [Ga0136641_1002182] strand(-)	0	39.0625	33.4635	0	0
c_000000001762	Ga0136641_10021826 Tripartite-type tricarboxylate transporter, receptor component TctC [Ga0136641_1002182] strand(-)	0	0	0	0	0
c_000000001763	Ga0136641_10021827 hypothetical protein [Ga0136641_1002182] strand(-)	0	0	34.7568	0	0
c_000000001764	Ga0136641_10021921 hypothetical protein [Ga0136641_1002192] strand(-)	45.3515	48.0726	48.0726	0	0
c_000000001765	Ga0136641_100219210 hypothetical protein [Ga0136641_1002192] strand(-)	0	0	0	0	0
c_000000001766	Ga0136641_10021922 hypothetical protein [Ga0136641_1002192] strand(-)	0	0	0	0	0
c_000000001767	Ga0136641_10021923 hypothetical protein [Ga0136641_1002192] strand(-)	47.0696	62.2711	63.0037	0	0
c_000000001768	Ga0136641_10021924 hypothetical protein [Ga0136641_1002192] strand(-)	19.3416	30.2469	26.0288	0	0
c_000000001769	Ga0136641_10021925 Co-chaperonin GroES (HSP10) [Ga0136641_1002192] strand(-)	0	0	0	0	0
c_000000001770	Ga0136641_10021926 hypothetical protein [Ga0136641_1002192] strand(-)	0	0	0	0	0
c_000000001771	Ga0136641_10021927 hypothetical protein [Ga0136641_1002192] strand(-)	0	0	0	0	0
c_000000001772	Ga0136641_10021928 hypothetical protein [Ga0136641_1002192] strand(-)	0	0	0	0	0
c_000000001773	Ga0136641_10021929 hypothetical protein [Ga0136641_1002192] strand(-)	0	0	0	0	0
c_000000001774	Ga0136641_10022051 3-isopropylmalate dehydrogenase [Ga0136641_1002205] strand(+)	0	0	63.2653	0	0
c_000000001775	Ga0136641_10022052 aspartate-semialdehyde dehydrogenase [Ga0136641_1002205] strand(+)	0	0	50.137	0	0
c_000000001776	Ga0136641_10022053 Tfp pilus assembly protein FimV/Tfp pilus assembly protein FimV [Ga0136641_1002205] strand(+)	18.4371	34.3101	60.3785	0	0
c_000000001777	Ga0136641_10022054 tRNA pseudouridine38-40 synthase [Ga0136641_1002205] strand(+)	0	0	0	0	0
c_000000001778	Ga0136641_10022055 phosphoribosylanthranilate isomerase [Ga0136641_1002205] strand(+)	0	21.2377	30.661	0	0
c_000000001779	Ga0136641_10022056 tryptophan synthase beta chain [Ga0136641_1002205] strand(+)	42.4314	16.0784	11.6078	0	0
c_000000001780	Ga0136641_10022057 tryptophan synthase alpha chain [Ga0136641_1002205] strand(+)	0	42.5584	40.2214	0	0
c_000000001781	Ga0136641_10022058 acetyl-CoA carboxylase carboxyl transferase subunit beta [Ga0136641_1002205] strand(+)	0	63.5036	41.8491	0	0
c_000000001782	Ga0136641_10022291 recombination protein RecR [Ga0136641_1002229] strand(+)	0	56.3492	0	0	0
c_000000001783	Ga0136641_100222910 cyclic pyranopterin phosphate synthase [Ga0136641_1002229] strand(-)	0	15.7313	30.2721	0	0
c_000000001784	Ga0136641_100222911 K(+)-stimulated pyrophosphate-energized sodium pump [Ga0136641_1002229] strand(-)	0	92.7007	40.8759	0	0
c_000000001785	Ga0136641_10022292 membrane-bound lytic murein transglycosylase D [Ga0136641_1002229] strand(-)	10.8472	0	38.559	0	0
c_000000001786	Ga0136641_10022293 hypothetical protein [Ga0136641_1002229] strand(+)	98.5185	0	0	0	0
c_000000001787	Ga0136641_10022294 hypothetical protein [Ga0136641_1002229] strand(+)	0	0	67.1875	0	0
c_000000001788	Ga0136641_10022295 hydroxyacylglutathione hydrolase [Ga0136641_1002229] strand(-)	39.0181	51.292	17.9587	0	0
c_000000001789	Ga0136641_10022296 Ubiquinone/menaquinone biosynthesis C-methylase UbiE [Ga0136641_1002229] strand(+)	0	35.9949	0	0	0
c_000000001790	Ga0136641_10022297 ribonuclease HI [Ga0136641_1002229] strand(+)	0	50.3311	0	0	0
c_000000001791	Ga0136641_10022298 molybdopterin molybdotransferase [Ga0136641_1002229] strand(-)	0	11.8886	22.7239	0	0
c_000000001792	Ga0136641_10022299 molybdopterin-guanine dinucleotide biosynthesis protein A [Ga0136641_1002229] strand(-)	0	22.5185	0	0	0
c_000000001793	Ga0136641_10022511 hypothetical protein [Ga0136641_1002251] strand(+)	0	0	0	0	0
c_000000001794	Ga0136641_100225110 hypothetical protein [Ga0136641_1002251] strand(+)	42.8224	37.7129	69.5864	0	0
c_000000001795	Ga0136641_100225111 CO or xanthine dehydrogenase, Mo-binding subunit [Ga0136641_1002251] strand(-)	0	86.2745	0	0	0
c_000000001796	Ga0136641_10022512 fumarylacetoacetase [Ga0136641_1002251] strand(-)	30.0375	58.0524	0	0	0
c_000000001797	Ga0136641_10022513 hypothetical protein [Ga0136641_1002251] strand(+)	0	0	0	0	0
c_000000001798	Ga0136641_10022514 Tripartite-type tricarboxylate transporter, receptor component TctC [Ga0136641_1002251] strand(-)	28.5714	41.691	34.8882	0	0
c_000000001799	Ga0136641_10022515 Uncharacterized conserved protein GlcG, DUF336 family [Ga0136641_1002251] strand(+)	28.5985	100	33.7121	0	0
c_000000001800	Ga0136641_10022516 hypothetical protein [Ga0136641_1002251] strand(-)	0	0	64.1026	0	0
c_000000001801	Ga0136641_10022517 NAD(P)-dependent dehydrogenase, short-chain alcohol dehydrogenase family [Ga0136641_1002251] strand(+)	69.7211	40.1062	21.7795	0	0
c_000000001802	Ga0136641_10022518 Predicted arabinose efflux permease, MFS family [Ga0136641_1002251] strand(+)	17.6085	26.8632	32.9238	0	0
c_000000001803	Ga0136641_10022519 Pimeloyl-ACP methyl ester carboxylesterase [Ga0136641_1002251] strand(-)	0	26.3441	88.8441	0	0
c_000000001804	Ga0136641_10022931 rod shape-determining protein MreB [Ga0136641_1002293] strand(-)	0	60.249	88.2184	0	0
c_000000001805	Ga0136641_10022932 aspartyl-tRNA(Asn)/glutamyl-tRNA(Gln) amidotransferase subunit C [Ga0136641_1002293] strand(+)	49.835	0	49.835	0	0
c_000000001806	Ga0136641_10022933 aspartyl-tRNA(Asn)/glutamyl-tRNA(Gln) amidotransferase subunit A [Ga0136641_1002293] strand(+)	9.10282	19.7773	62.6719	0	0
c_000000001807	Ga0136641_10022934 aspartyl-tRNA(Asn)/glutamyl-tRNA(Gln) amidotransferase subunit B [Ga0136641_1002293] strand(+)	0	11.0204	40	0	0
c_000000001808	Ga0136641_10022935 orotate phosphoribosyltransferase [Ga0136641_1002293] strand(-)	0	0	43.8746	0	0
c_000000001809	Ga0136641_10022936 exodeoxyribonuclease-3 [Ga0136641_1002293] strand(+)	0	34.3247	37.4226	0	0
c_000000001810	Ga0136641_10022937 Glyoxylase, beta-lactamase superfamily II [Ga0136641_1002293] strand(+)	0	78.5603	67.7621	0	0
c_000000001811	Ga0136641_10022938 ParE-like toxin of type II toxin-antitoxin system [Ga0136641_1002293] strand(-)	0	0	0	0	0
c_000000001812	Ga0136641_10023331 hypothetical protein [Ga0136641_1002333] strand(-)	0	0	0	0	0
c_000000001813	Ga0136641_10023332 hypothetical protein [Ga0136641_1002333] strand(+)	0	71.7557	0	0	0
c_000000001814	Ga0136641_10023333 membrane protein [Ga0136641_1002333] strand(+)	0	24.1407	0	0	0
c_000000001815	Ga0136641_10023334 CBS domain-containing protein [Ga0136641_1002333] strand(+)	0	81.6239	54.9145	0	0
c_000000001816	Ga0136641_10023335 chorismate synthase [Ga0136641_1002333] strand(+)	0	26.087	51.3587	0	0
c_000000001817	Ga0136641_10023336 MFS transporter, PPP family, 3-phenylpropionic acid transporter [Ga0136641_1002333] strand(+)	0	0	32.1306	0	0
c_000000001818	Ga0136641_10023337 3-(3-hydroxy-phenyl)propionate hydroxylase [Ga0136641_1002333] strand(+)	25.0322	21.7503	19.4337	0	0
c_000000001819	Ga0136641_10023338 Tripartite-type tricarboxylate transporter, receptor component TctC [Ga0136641_1002333] strand(+)	0	16.9417	42.5743	0	0
c_000000001820	Ga0136641_10023721 tRNA_Glu_TTC [Ga0136641_1002372] strand(-)	0	0	0	0	0
c_000000001821	Ga0136641_10023722 tRNA_Ala_GGC [Ga0136641_1002372] strand(-)	0	0	0	0	0
c_000000001822	Ga0136641_10023723 glutamyl-tRNA synthetase [Ga0136641_1002372] strand(-)	0	27.4678	13.0186	0	0
c_000000001823	Ga0136641_10023724 O-succinylhomoserine sulfhydrylase [Ga0136641_1002372] strand(-)	0	14.9959	49.5518	0	0
c_000000001824	Ga0136641_10023725 amidophosphoribosyltransferase [Ga0136641_1002372] strand(-)	24.3742	0	23.8472	0	0
c_000000001825	Ga0136641_10023726 membrane protein required for colicin V production [Ga0136641_1002372] strand(-)	0	0	0	0	0
c_000000001826	Ga0136641_10023727 DedD protein [Ga0136641_1002372] strand(-)	0	21.7189	38.9082	0	0
c_000000001827	Ga0136641_10023728 dihydrofolate synthase / folylpolyglutamate synthase [Ga0136641_1002372] strand(-)	0	0	43.2789	0	0
c_000000001828	Ga0136641_10023729 arsenate reductase [Ga0136641_1002372] strand(+)	0	0	0	0	0
c_000000001829	Ga0136641_10023981 aminopeptidase N [Ga0136641_1002398] strand(+)	0	14.5222	45.0339	0	0
c_000000001830	Ga0136641_10023982 fructose-1,6-bisphosphatase I [Ga0136641_1002398] strand(+)	0	0	57.5668	0	0
c_000000001831	Ga0136641_10023983 Tripartite-type tricarboxylate transporter, receptor component TctC [Ga0136641_1002398] strand(+)	0	54.2543	35.3353	0	0
c_000000001832	Ga0136641_10023984 salicylate hydroxylase/6-hydroxynicotinate 3-monooxygenase [Ga0136641_1002398] strand(+)	0	0	39.7661	0	0
c_000000001833	Ga0136641_10023985 salicylate hydroxylase/6-hydroxynicotinate 3-monooxygenase [Ga0136641_1002398] strand(+)	0	0	0	0	0
c_000000001834	Ga0136641_10023986 NADPH2:quinone reductase [Ga0136641_1002398] strand(-)	26.6868	37.3615	45.3172	0	0
c_000000001835	Ga0136641_10023987 hypothetical protein [Ga0136641_1002398] strand(+)	0	0	0	0	0
c_000000001836	Ga0136641_10024241 Phage-related protein [Ga0136641_1002424] strand(+)	0	0	98.6667	0	0
c_000000001837	Ga0136641_100242410 DNA-binding transcriptional response regulator, NtrC family, contains REC, AAA-type ATPase, and a Fis-type DNA-binding domains/DNA-binding transcriptional response regulator, NtrC family, contains REC, AAA-type ATPase, and a Fis-type DNA-binding domains [Ga0136641_1002424] strand(-)	36.0812	46.595	68.8172	0	0
c_000000001838	Ga0136641_100242411 Signal transduction histidine kinase involved in nitrogen fixation and metabolism regulation/Signal transduction histidine kinase involved in nitrogen fixation and metabolism regulation [Ga0136641_1002424] strand(-)	0	0	16.0029	0	0
c_000000001839	Ga0136641_10024242 Transcriptional regulator, contains XRE-family HTH domain [Ga0136641_1002424] strand(+)	0	0	63.8889	0	0
c_000000001840	Ga0136641_10024243 Rhodanese-related sulfurtransferase [Ga0136641_1002424] strand(-)	82.5059	39.7163	0	0	0
c_000000001841	Ga0136641_10024244 2-keto-4-pentenoate hydratase/2-oxohepta-3-ene-1,7-dioic acid hydratase (catechol pathway) [Ga0136641_1002424] strand(-)	26.6423	50	46.472	0	0
c_000000001842	Ga0136641_10024245 Transcriptional regulator, predicted component of viral defense system [Ga0136641_1002424] strand(-)	0	23.8095	32.0238	0	0
c_000000001843	Ga0136641_10024246 hypothetical protein [Ga0136641_1002424] strand(-)	0	90.4255	70.922	0	0
c_000000001844	Ga0136641_10024247 hypothetical protein [Ga0136641_1002424] strand(+)	0	85.3448	84.7701	0	0
c_000000001845	Ga0136641_10024248 Predicted transcriptional regulator [Ga0136641_1002424] strand(+)	0	80	57.0667	0	0
c_000000001846	Ga0136641_10024249 hypothetical protein [Ga0136641_1002424] strand(+)	0	0	0	0	0
c_000000001847	Ga0136641_10024381 Valyl tRNA synthetase tRNA binding arm [Ga0136641_1002438] strand(+)	0	0	0	0	0
c_000000001848	Ga0136641_100243810 CDP-4-dehydro-6-deoxyglucose reductase [Ga0136641_1002438] strand(+)	0	0	19.8232	0	0
c_000000001849	Ga0136641_10024382 UTP--glucose-1-phosphate uridylyltransferase [Ga0136641_1002438] strand(+)	0	0	72.3906	0	0
c_000000001850	Ga0136641_10024383 tRNA 2-thiouridine synthesizing protein A [Ga0136641_1002438] strand(-)	0	0	0	0	0
c_000000001851	Ga0136641_10024384 NADH pyrophosphatase NudC, Nudix superfamily [Ga0136641_1002438] strand(-)	0	28.1192	35.0093	0	0
c_000000001852	Ga0136641_10024385 cysteine synthase B [Ga0136641_1002438] strand(-)	25.641	22.2222	26.8162	0	0
c_000000001853	Ga0136641_10024386 tRNA_Leu_CAA [Ga0136641_1002438] strand(+)	0	0	0	0	0
c_000000001854	Ga0136641_10024387 Tripartite-type tricarboxylate transporter, receptor component TctC [Ga0136641_1002438] strand(+)	0	60.6238	49.3177	0	0
c_000000001855	Ga0136641_10024388 2,4-dienoyl-CoA reductase [Ga0136641_1002438] strand(+)	50.8913	17.9144	34.1355	0	0
c_000000001856	Ga0136641_10024389 Nucleoside-diphosphate-sugar epimerase [Ga0136641_1002438] strand(-)	18.9815	24.6528	0	0	0
c_000000001857	Ga0136641_10024521 hypothetical protein [Ga0136641_1002452] strand(-)	0	0	0	0	0
c_000000001858	Ga0136641_100245210 Superfamily II DNA or RNA helicase [Ga0136641_1002452] strand(-)	0	0	0	0	0
c_000000001859	Ga0136641_100245211 hypothetical protein [Ga0136641_1002452] strand(-)	0	0	0	0	0
c_000000001860	Ga0136641_100245212 DNA-binding transcriptional regulator YdaS, prophage-encoded, Cro superfamily [Ga0136641_1002452] strand(-)	0	0	0	0	0
c_000000001861	Ga0136641_100245213 hypothetical protein [Ga0136641_1002452] strand(+)	0	0	0	0	0
c_000000001862	Ga0136641_10024522 crossover junction endodeoxyribonuclease RuvC [Ga0136641_1002452] strand(-)	0	0	0	0	0
c_000000001863	Ga0136641_10024523 hypothetical protein [Ga0136641_1002452] strand(-)	0	0	0	0	0
c_000000001864	Ga0136641_10024524 hypothetical protein [Ga0136641_1002452] strand(-)	0	0	0	0	0
c_000000001865	Ga0136641_10024525 hypothetical protein [Ga0136641_1002452] strand(-)	0	0	0	0	0
c_000000001866	Ga0136641_10024526 hypothetical protein [Ga0136641_1002452] strand(-)	0	0	0	0	0
c_000000001867	Ga0136641_10024527 hypothetical protein [Ga0136641_1002452] strand(-)	0	0	0	0	0
c_000000001868	Ga0136641_10024528 Putative 2OG-Fe(II) oxygenase [Ga0136641_1002452] strand(-)	0	0	0	0	0
c_000000001869	Ga0136641_10024529 putative DNA primase/helicase [Ga0136641_1002452] strand(-)	17.3563	0	0	0	0
c_000000001870	Ga0136641_10026591 hypothetical protein [Ga0136641_1002659] strand(+)	0	0	69.1358	0	0
c_000000001871	Ga0136641_10026592 hypothetical protein [Ga0136641_1002659] strand(-)	0	91.4989	35.123	0	0
c_000000001872	Ga0136641_10026593 Acyl-coenzyme A thioesterase PaaI, contains HGG motif [Ga0136641_1002659] strand(-)	0	58.0645	0	0	0
c_000000001873	Ga0136641_10026594 acetyl-CoA C-acetyltransferase [Ga0136641_1002659] strand(-)	16.2415	26.7007	41.7517	0	0
c_000000001874	Ga0136641_10026595 3-hydroxyacyl-CoA dehydrogenase [Ga0136641_1002659] strand(-)	9.59164	51.8519	47.5309	0	0
c_000000001875	Ga0136641_10026596 fatty-acyl-CoA synthase [Ga0136641_1002659] strand(-)	0	64.5062	30.5556	0	0
c_000000001876	Ga0136641_10026597 Uncharacterized conserved protein YdiU, UPF0061 family [Ga0136641_1002659] strand(+)	0	50.3333	74.3333	0	0
c_000000001877	Ga0136641_10026661 Superfamily II DNA and RNA helicase [Ga0136641_1002666] strand(-)	0	23.6385	73.9078	0	0
c_000000001878	Ga0136641_10026662 oligoribonuclease [Ga0136641_1002666] strand(-)	0	21.5504	56.124	0	0
c_000000001879	Ga0136641_10026663 STE24 endopeptidase [Ga0136641_1002666] strand(+)	0	49.6454	67.4547	0	0
c_000000001880	Ga0136641_10026664 ribosome biogenesis GTPase [Ga0136641_1002666] strand(+)	0	38.4787	50.6711	0	0
c_000000001881	Ga0136641_10026665 adenosylcobinamide-phosphate synthase [Ga0136641_1002666] strand(-)	0	15.4397	60.7362	0	0
c_000000001882	Ga0136641_10026666 8-oxo-dGTP pyrophosphatase MutT, NUDIX family [Ga0136641_1002666] strand(-)	0	31.0145	34.3478	0	0
c_000000001883	Ga0136641_10026667 large subunit ribosomal protein L19 [Ga0136641_1002666] strand(-)	49.4624	91.828	98.4946	0	0
c_000000001884	Ga0136641_10026831 Pyridoxine/pyridoxamine 5'-phosphate oxidase [Ga0136641_1002683] strand(-)	0	0	76.4706	0	0
c_000000001885	Ga0136641_10026832 deoxyribodipyrimidine photo-lyase [Ga0136641_1002683] strand(-)	24.1206	0	72.9481	0	0
c_000000001886	Ga0136641_10026833 hypothetical protein [Ga0136641_1002683] strand(-)	0	0	0	0	0
c_000000001887	Ga0136641_10026834 2-polyprenyl-6-hydroxyphenyl methylase / 3-demethylubiquinone-9 3-methyltransferase [Ga0136641_1002683] strand(-)	0	0	45.3283	0	0
c_000000001888	Ga0136641_10026835 ubiquinone biosynthesis monooxygenase Coq7 [Ga0136641_1002683] strand(-)	35.935	24.5528	40.1626	0	0
c_000000001889	Ga0136641_10026836 hypothetical protein [Ga0136641_1002683] strand(-)	0	0	0	0	0
c_000000001890	Ga0136641_10026837 Uncharacterized iron-regulated protein [Ga0136641_1002683] strand(-)	0	17.8728	0	0	0
c_000000001891	Ga0136641_10026838 Ubiquinone/menaquinone biosynthesis C-methylase UbiE [Ga0136641_1002683] strand(-)	0	0	32.1543	0	0
c_000000001892	Ga0136641_10026839 ATP-binding cassette, subfamily B [Ga0136641_1002683] strand(-)	0	0	9.97475	0	0
c_000000001893	Ga0136641_10027041 RNA methyltransferase, TrmH family [Ga0136641_1002704] strand(+)	41.0053	0	52.2487	0	0
c_000000001894	Ga0136641_10027042 carbamoyl-phosphate synthase small subunit [Ga0136641_1002704] strand(+)	20.3074	22.2492	64.4013	0	0
c_000000001895	Ga0136641_10027043 carbamoyl-phosphate synthase large subunit [Ga0136641_1002704] strand(+)	16.2179	15.9703	47.3228	0	0
c_000000001896	Ga0136641_10027044 hypothetical protein [Ga0136641_1002704] strand(+)	0	0	0	0	0
c_000000001897	Ga0136641_10027045 transcription elongation factor GreA [Ga0136641_1002704] strand(+)	0	43.6059	54.0881	0	0
c_000000001898	Ga0136641_10027046 protein of unknown function (DUF4149) [Ga0136641_1002704] strand(+)	0	61.5054	56.9892	0	0
c_000000001899	Ga0136641_10027047 RNA-binding protein YhbY [Ga0136641_1002704] strand(-)	0	50.5848	82.7485	0	0
c_000000001900	Ga0136641_10027621 cell division protein ZapD [Ga0136641_1002762] strand(+)	0	32.8571	0	0	0
c_000000001901	Ga0136641_10027622 hypothetical protein [Ga0136641_1002762] strand(+)	0	0	74.8792	0	0
c_000000001902	Ga0136641_10027623 8-oxo-dGTP diphosphatase [Ga0136641_1002762] strand(-)	28.3883	44.1392	83.5165	0	0
c_000000001903	Ga0136641_10027624 hypothetical protein [Ga0136641_1002762] strand(-)	0	0	50.6257	0	0
c_000000001904	Ga0136641_10027625 glutamate N-acetyltransferase / amino-acid N-acetyltransferase [Ga0136641_1002762] strand(-)	37.3171	41.9512	89.2683	0	0
c_000000001905	Ga0136641_10027626 preprotein translocase subunit SecA [Ga0136641_1002762] strand(-)	11.4714	26.4296	67.3291	0	0
c_000000001906	Ga0136641_10027627 hypothetical protein [Ga0136641_1002762] strand(+)	35.6974	0	0	0	0
c_000000001907	Ga0136641_10027628 Helix-turn-helix domain-containing protein [Ga0136641_1002762] strand(-)	0	0	0	0	0
c_000000001908	Ga0136641_10027831 glucose-6-phosphate isomerase [Ga0136641_1002783] strand(-)	13.2184	0	0	0	0
c_000000001909	Ga0136641_10027832 Tripartite-type tricarboxylate transporter, receptor component TctC [Ga0136641_1002783] strand(-)	0	0	52.6919	0	0
c_000000001910	Ga0136641_10027833 hypothetical protein [Ga0136641_1002783] strand(+)	0	0	0	0	0
c_000000001911	Ga0136641_10027834 citrate/tricarballylate utilization protein [Ga0136641_1002783] strand(-)	12.8401	26.6156	64.4558	0	0
c_000000001912	Ga0136641_10027835 tricarballylate dehydrogenase [Ga0136641_1002783] strand(-)	10.582	9.98677	13.955	0	0
c_000000001913	Ga0136641_10027836 HCOMODA/2-hydroxy-3-carboxy-muconic semialdehyde decarboxylase [Ga0136641_1002783] strand(-)	0	0	63.3194	0	0
c_000000001914	Ga0136641_10027837 hypothetical protein [Ga0136641_1002783] strand(+)	0	0	31.4493	0	0
c_000000001915	Ga0136641_10028721 hypothetical protein [Ga0136641_1002872] strand(+)	0	0	0	0	0
c_000000001916	Ga0136641_10028722 TetR/AcrR family transcriptional regulator [Ga0136641_1002872] strand(+)	28.8889	0	0	0	0
c_000000001917	Ga0136641_10028723 ABC-type nitrate/sulfonate/bicarbonate transport system, substrate-binding protein [Ga0136641_1002872] strand(+)	0	0	0	0	0
c_000000001918	Ga0136641_10028724 Tripartite-type tricarboxylate transporter, receptor component TctC [Ga0136641_1002872] strand(+)	0	23.5772	55.1829	0	0
c_000000001919	Ga0136641_10028725 carbon-monoxide dehydrogenase medium subunit [Ga0136641_1002872] strand(+)	0	34.023	17.7011	0	0
c_000000001920	Ga0136641_10028726 carbon-monoxide dehydrogenase small subunit [Ga0136641_1002872] strand(+)	0	0	0	0	0
c_000000001921	Ga0136641_10028727 carbon-monoxide dehydrogenase large subunit [Ga0136641_1002872] strand(+)	0	14.4272	12.1878	0	0
c_000000001922	Ga0136641_10028728 Tripartite-type tricarboxylate transporter, receptor component TctC [Ga0136641_1002872] strand(+)	0	0	0	0	0
c_000000001923	Ga0136641_10028951 methylisocitrate lyase [Ga0136641_1002895] strand(-)	0	0	27.0762	0	0
c_000000001924	Ga0136641_10028952 Sensors of blue-light using FAD [Ga0136641_1002895] strand(-)	0	72.3577	0	0	0
c_000000001925	Ga0136641_10028953 tRNA_Ser_GGA [Ga0136641_1002895] strand(-)	0	0	0	0	0
c_000000001926	Ga0136641_10028954 ornithine decarboxylase/lysine decarboxylase/arginine decarboxylase [Ga0136641_1002895] strand(+)	17.5926	24.9559	79.0123	0	0
c_000000001927	Ga0136641_10028955 hypothetical protein [Ga0136641_1002895] strand(+)	14.0717	63.9379	70.305	0	0
c_000000001928	Ga0136641_10029101 hypothetical protein [Ga0136641_1002910] strand(-)	0	0	0	0	0
c_000000001929	Ga0136641_10029102 MFS family permease/MFS family permease [Ga0136641_1002910] strand(-)	0	20.0135	63.0156	0	0
c_000000001930	Ga0136641_10029103 dGTPase [Ga0136641_1002910] strand(-)	13.1419	43.342	26.2837	0	0
c_000000001931	Ga0136641_10029104 hypothetical protein [Ga0136641_1002910] strand(+)	0	0	0	0	0
c_000000001932	Ga0136641_10029105 3-dehydroquinate synthase [Ga0136641_1002910] strand(-)	45.4231	0	0	0	0
c_000000001933	Ga0136641_10029106 shikimate kinase [Ga0136641_1002910] strand(-)	0	77.8378	27.027	0	0
c_000000001934	Ga0136641_10029107 hypothetical protein [Ga0136641_1002910] strand(-)	0	0	0	0	0
c_000000001935	Ga0136641_10029108 penicillin-binding protein 1A [Ga0136641_1002910] strand(+)	0	0	61.2086	0	0
c_000000001936	Ga0136641_10029109 hypothetical protein [Ga0136641_1002910] strand(-)	0	0	0	0	0
c_000000001937	Ga0136641_10029161 betaine-aldehyde dehydrogenase [Ga0136641_1002916] strand(-)	0	45.098	23.3942	0	0
c_000000001938	Ga0136641_10029162 Acetolactate synthase large subunit [Ga0136641_1002916] strand(-)	0	17.7628	8.54413	0	0
c_000000001939	Ga0136641_10029163 Tripartite-type tricarboxylate transporter, receptor component TctC [Ga0136641_1002916] strand(-)	23.2669	14.6249	32.8585	0	0
c_000000001940	Ga0136641_10029164 hypothetical protein [Ga0136641_1002916] strand(+)	0	0	8.87574	0	0
c_000000001941	Ga0136641_10029611 hypothetical protein [Ga0136641_1002961] strand(+)	0	0	0	0	0
c_000000001942	Ga0136641_10029612 hypothetical protein [Ga0136641_1002961] strand(-)	0	0	0	0	0
c_000000001943	Ga0136641_10029613 hypothetical protein [Ga0136641_1002961] strand(-)	0	0	0	0	0
c_000000001944	Ga0136641_10029614 NTP pyrophosphatase, house-cleaning of non-canonical NTPs [Ga0136641_1002961] strand(-)	0	0	0	0	0
c_000000001945	Ga0136641_10029615 hypothetical protein [Ga0136641_1002961] strand(-)	0	0	0	0	0
c_000000001946	Ga0136641_10029616 hypothetical protein [Ga0136641_1002961] strand(-)	0	0	0	0	0
c_000000001947	Ga0136641_10030261 hypothetical protein [Ga0136641_1003026] strand(-)	0	0	30.1397	0	0
c_000000001948	Ga0136641_10030262 Pimeloyl-ACP methyl ester carboxylesterase [Ga0136641_1003026] strand(-)	0	0	33.114	0	0
c_000000001949	Ga0136641_10030263 glycerol-3-phosphate acyltransferase PlsY [Ga0136641_1003026] strand(+)	71.3277	23.3051	43.9266	0	0
c_000000001950	Ga0136641_10030264 hypothetical protein [Ga0136641_1003026] strand(-)	31.07	46.5021	58.8477	0	0
c_000000001951	Ga0136641_10030265 UDP-N-acetylmuramate dehydrogenase [Ga0136641_1003026] strand(+)	0	26.0794	50.8636	0	0
c_000000001952	Ga0136641_10030266 Tripartite-type tricarboxylate transporter, receptor component TctC [Ga0136641_1003026] strand(+)	28.9308	44.13	39.5178	0	0
c_000000001953	Ga0136641_10030267 integrase/recombinase XerD [Ga0136641_1003026] strand(+)	19.509	19.7674	0	0	0
c_000000001954	Ga0136641_10030461 gamma-glutamyltranspeptidase / glutathione hydrolase [Ga0136641_1003046] strand(-)	0	0	0	0	0
c_000000001955	Ga0136641_10030462 DNA-binding transcriptional regulator, GntR family [Ga0136641_1003046] strand(-)	28.821	21.9796	0	0	0
c_000000001956	Ga0136641_10030463 peptide/nickel transport system ATP-binding protein [Ga0136641_1003046] strand(-)	0	0	15.625	0	0
c_000000001957	Ga0136641_10030464 peptide/nickel transport system ATP-binding protein [Ga0136641_1003046] strand(-)	0	0	32.1023	0	0
c_000000001958	Ga0136641_10030465 peptide/nickel transport system permease protein [Ga0136641_1003046] strand(-)	0	0	26.1416	0	0
c_000000001959	Ga0136641_10030466 peptide/nickel transport system permease protein [Ga0136641_1003046] strand(-)	36.5828	0	0	0	0
c_000000001960	Ga0136641_10030467 peptide/nickel transport system substrate-binding protein [Ga0136641_1003046] strand(-)	0	10.4089	0	0	0
c_000000001961	Ga0136641_10030611 enamidase [Ga0136641_1003061] strand(-)	0	35.935	0	0	0
c_000000001962	Ga0136641_10030612 DNA-binding transcriptional regulator, AcrR family [Ga0136641_1003061] strand(-)	0	30.4408	0	0	0
c_000000001963	Ga0136641_10030613 hypothetical protein [Ga0136641_1003061] strand(+)	28.3951	34.0741	20.1235	0	0
c_000000001964	Ga0136641_10030614 hypothetical protein [Ga0136641_1003061] strand(+)	22.5	13.9815	49.2593	0	0
c_000000001965	Ga0136641_10030615 Amino acid synthesis [Ga0136641_1003061] strand(+)	59.8291	50.2564	83.2479	0	0
c_000000001966	Ga0136641_10030616 branched-chain amino acid transport system substrate-binding protein [Ga0136641_1003061] strand(+)	56.4677	72.8027	89.6352	0	0
c_000000001967	Ga0136641_10030617 branched-chain amino acid transport system permease protein [Ga0136641_1003061] strand(+)	0	0	61.6959	0	0
c_000000001968	Ga0136641_10030641 4-oxalmesaconate hydratase [Ga0136641_1003064] strand(-)	0	0	0	0	0
c_000000001969	Ga0136641_10030642 LysR family transcriptional regulator, nitrogen assimilation regulatory protein [Ga0136641_1003064] strand(+)	0	0	0	0	0
c_000000001970	Ga0136641_10030643 3-hydroxyisobutyrate dehydrogenase [Ga0136641_1003064] strand(-)	0	0	0	0	0
c_000000001971	Ga0136641_10030644 Tripartite-type tricarboxylate transporter, receptor component TctC [Ga0136641_1003064] strand(-)	0	45.5455	0	0	0
c_000000001972	Ga0136641_10030645 branched-chain amino acid transport system ATP-binding protein [Ga0136641_1003064] strand(-)	44.3526	41.5978	31.6804	0	0
c_000000001973	Ga0136641_10030646 branched-chain amino acid transport system ATP-binding protein [Ga0136641_1003064] strand(-)	34.8371	0	38.7218	0	0
c_000000001974	Ga0136641_10030647 branched-chain amino acid transport system permease protein [Ga0136641_1003064] strand(-)	0	0	15.8281	0	0
c_000000001975	Ga0136641_10030648 branched-chain amino acid transport system permease protein [Ga0136641_1003064] strand(-)	0	0	72.6968	0	0
c_000000001976	Ga0136641_10031671 hypothetical protein [Ga0136641_1003167] strand(-)	0	0	0	0	0
c_000000001977	Ga0136641_10031672 4-hydroxy-tetrahydrodipicolinate synthase [Ga0136641_1003167] strand(-)	0	0	0	0	0
c_000000001978	Ga0136641_10031673 hypothetical protein [Ga0136641_1003167] strand(+)	0	49.6667	0	0	0
c_000000001979	Ga0136641_10031674 response regulator NasT [Ga0136641_1003167] strand(+)	0	0	58.3333	0	0
c_000000001980	Ga0136641_10031675 hypothetical protein [Ga0136641_1003167] strand(-)	0	0	0	0	0
c_000000001981	Ga0136641_10031676 nitrate/nitrite transport system substrate-binding protein [Ga0136641_1003167] strand(+)	0	0	0	0	0
c_000000001982	Ga0136641_10031677 nitrate/nitrite transport system permease protein [Ga0136641_1003167] strand(+)	21.8434	19.0657	0	0	0
c_000000001983	Ga0136641_10031678 nitrate/nitrite transport system ATP-binding protein [Ga0136641_1003167] strand(+)	0	52.518	0	0	0
c_000000001984	Ga0136641_10031679 nitrite reductase (NADH) large subunit [Ga0136641_1003167] strand(+)	0	0	28.5714	0	0
c_000000001985	Ga0136641_10031831 Type II secretory pathway, component PulF [Ga0136641_1003183] strand(-)	33.4967	35.1307	0	0	0
c_000000001986	Ga0136641_10031832 Type II secretory pathway ATPase GspE/PulE or T4P pilus assembly pathway ATPase PilB [Ga0136641_1003183] strand(-)	21.7828	0	18.9579	0	0
c_000000001987	Ga0136641_10031833 hypothetical protein [Ga0136641_1003183] strand(-)	14.2857	22.1245	0	0	0
c_000000001988	Ga0136641_10031834 hypothetical protein [Ga0136641_1003183] strand(-)	54.4144	0	0	0	0
c_000000001989	Ga0136641_10031835 Type II secretory pathway component GspD/PulD (secretin) [Ga0136641_1003183] strand(-)	16.9188	9.01961	14.1737	0	0
c_000000001990	Ga0136641_10031836 Toxin co-regulated pilus biosynthesis protein Q [Ga0136641_1003183] strand(-)	0	0	0	0	0
c_000000001991	Ga0136641_10032421 hypothetical protein [Ga0136641_1003242] strand(-)	0	0	52.9412	0	0
c_000000001992	Ga0136641_10032422 hypothetical protein [Ga0136641_1003242] strand(-)	94.5205	34.4749	53.653	0	0
c_000000001993	Ga0136641_10032423 ArsR family transcriptional regulator [Ga0136641_1003242] strand(-)	60.6426	89.9598	0	0	0
c_000000001994	Ga0136641_10032424 Glyoxylase, beta-lactamase superfamily II [Ga0136641_1003242] strand(+)	0	36.6438	78.5388	22.2603	22.2603
c_000000001995	Ga0136641_10032425 Predicted N-acyltransferase, GNAT family/Acyl-CoA thioesterase FadM [Ga0136641_1003242] strand(-)	0	0	39.1553	0	0
c_000000001996	Ga0136641_10032426 hypothetical protein [Ga0136641_1003242] strand(+)	39.3386	13.1419	61.9669	0	0
c_000000001997	Ga0136641_10032427 hypothetical protein [Ga0136641_1003242] strand(-)	17.0822	33.241	16.0665	0	0
c_000000001998	Ga0136641_10032428 UPF0755 protein [Ga0136641_1003242] strand(+)	17.77	60.1626	58.6527	0	0
c_000000001999	Ga0136641_10032451 arsenate reductase [Ga0136641_1003245] strand(+)	0	40.9214	0	0	0
[truncated: 746 more rows]

## Sheet: Fig S2
Experiment	Treatment	lnRR	Comparison
L2	High_light	0.532251	HL-Control
L3	BES	0.38985	BES-Control
L4	Dark	-0.342383	Dark-Control
L4	BES	-0.567611	BES-Control
L5	Dark	0.928504	Dark-Control
L5	BES	0.0332383	BES-Control
LC1	Dark	0.00122284	Dark-Control
LC1	BES	-0.524671	BES-Control
UC2	Dark	0.222265	Dark-Control
UC2	BES	-0.113504	BES-Control
UC3	BES	0.36486	BES-Control
UC4	BES	0.915833	BES-Control
UC4	High_light	1.07332	HL-Control
LG4	BES	-0.0563084	BES-Control
LG5	Dark	-1.09721	Dark-Control
LG6	Dark	-0.0826113	Dark-Control
